# Supplementary material for: The genetic structure of Arabidopsis thaliana in the south-western Mediterranean range reveals a shared history between North Africa and southern Europe
Source: BMC Plant Biol. 2014 Jan 10;14:17. doi: 10.1186/1471-2229-14-17 (PMC3890648; doi:10.1186/1471-2229-14-17)
Supplement: Additional file 2: Table S1 to Table S6 — Table S1. Geographical and ecological information of Moroccan populations surveyed in this study. Table S2. Comparison of STRUCTURE and PCA analyses. Table S3. Genetic differentiation between Morocco and Iberian genetic groups for flowering genes. Table S4. Worldwide A. thaliana accessions analysed in this work. Table S5. SNP markers genotyped in this study. Table S6. Genotypic data of the 468 accessions for the 249 SNPs analysed in this study. [file 1471-2229-14-17-S2.xlsx]

## Sheet: Supporting Table S1
Location Name	Population	Morocco	Longitude	Latitude	Altitude	Annual mean	Annual	Habitat	Population
	ID	region	(° W)	(° N)	(m.a.s.l.)	temperature	precipitation		size1
Zinat	Zin	Riff	-5.42698	35.4528	116	18.3	737	Rocky sites in a Mediterranean scrubland	3
Bab-Taza	Bab	Riff	-5.02369	35.0426	1186	13.5	948	Roadsides slopes with Mediterranean scrubland	1
Bab-Beret	Bbe	Riff	-4.83141	34.9952	1340	13.1	828	Mediterranean forest of Quercus ilex	2
Ketama	Ket	Riff	-4.66611	34.9608	1614	10.5	1037	Subalpine forest of Cedrus atlantica	3
Taza	Taz	North Middle Atlas	-4.10258	34.0917	1386	12.6	446	Mediterranean forest of Quercus ilex	3
Tahala	Tah	North Middle Atlas	-4.22245	34.0529	1224	14.5	450	Rocky roadsides along a Quercus suber forest	2
Bab-el-Arba	Bba	North Middle Atlas	-4.0839	34.0193	1320	12.9	420	Mediterranean forest of Quercus ilex	2
Merhaoua	Meh	North Middle Atlas	-4.05153	33.9561	1336	13.3	392	Mediterranean xeric grassland and scrubland	5
Tizi-Oulmou	Tiz	North Middle Atlas	-4.02647	33.8723	1433	13	372	Mediterranean forest of Quercus ilex	2
Ifrane	Ifr	South Middle Atlas	-5.17465	33.5501	1605	11.6	878	Mediterranean forest of Quercus ilex	3
Azrou	Azr	South Middle Atlas	-5.17911	33.4236	1726	10.9	881	Subalpine forest of Cedrus atlantica	2
Aguelmame	Agl	South Middle Atlas	-5.44856	32.9724	1530	13.2	698	Subalpine forest of Cedrus atlantica	3
Khenifra	Khe	South Middle Atlas	-5.51027	32.9273	1470	13.4	696	Mediterranean forest of Quercus ilex and Juniperus sp	3
El-Ksiba	Elk	South Middle Atlas	-6.01497	32.5352	1230	15.2	676	Mediterranean forest of Quercus ilex and Pistacia lentiscus	4
Ouaouizarht	Oua	South Middle Atlas	-6.27531	32.0785	1825	12.5	551	Sub-alpine grassland	1
Tilougguite	Til	South Middle Atlas	-6.22955	32.0421	1420	15.1	509	Mediterranean forest of Juniperus sp	3
El-Had	Elh	High Atlas	-7.40644	31.472	1510	14.1	514	Mediterranean forest of Quercus ilex and Juniperus sp	5
Arba-Talatast	Arb	High Atlas	-7.5262	31.4199	1070	16.4	408	Sandy banks flanking river Zate	1
Ait-Lekak	Ait	High Atlas	-7.81285	31.2366	2075	11.1	590	Subalpine forest of Cupressus sp	2
Setti-Fatma	Set	High Atlas	-7.67361	31.2266	1430	14.2	483	Sandy banks flanking Ourika river	1

## Sheet: Supporting Table S2
	Region	Genetic groups	Matrix similarity	Group
			H'	assignment (%)
	Morocco	2	0.5	75
	Morocco	3	1	100
	Morocco	4	1	100
	Iberian Peninsula + Morocco	2	0.9	99
	Iberian Peninsula + Morocco	3	0.88	99
	Iberian Peninsula + Morocco	4	0.71	92
	World-wide	2	0.73	93
	World-wide	3	0.71	91
	World-wide	4	0.76	94
	World-wide	5	0.53	77
	World-wide	6	0.55	80

## Sheet: Supporting Table S3
	Gen	Genetic Group	IP-1	IP-2	IP-3	IP-4	Morocco
	FRI	IP-1		0.0002	0	0	0
		IP-2	0.0563		0	0	0
		IP-3	0.11903	0.26678		0	0
		IP-4	0.15471	0.36169	0.30881		0
		Morocco	0.12287	0.28389	0.21123	0.25374
	FLC	IP-1		0	0.00257	0	0
		IP-2	0.49378		0	0	0
		IP-3	0.0818	0.58835		0	0
		IP-4	0.32066	0.6581	0.41159		0
		Morocco	0.29032	0.56995	0.27302	0.37956
	CRY2	IP-1		0.27789	0	0	0
		IP-2	0.00264		0	0	0
		IP-3	0.34718	0.26547		0	0
		IP-4	0.63801	0.62659	0.57757		0
		Morocco	0.41313	0.31112	0.25204	0.37864
	PHYC	IP-1		0.0001	0	0.33106	0.00069
		IP-2	0.1186		0	0.00168	0
		IP-3	0.15341	0.41079		0.02178	0.0889
		IP-4	0.0036	0.20006	0.09932		0.0299
		Morocco	0.1084	0.32202	0.04322	0.0873

## Sheet: Supporting Table S4
Accession		Location	Stock Centre code1	Longitude	Latitude	Altitude
9354	RW	Kazakhastan	CS22468	70	48
9481	RW	Kazakhastan	CS22458	69	47
Ame-1	RW	Ameland (Netherlands)	Maarten Koornneef	5.6	53.4
An-1	RW	Amberes (Belgica)	CS944	4.5	51.5	50
Ang-0	RW	Angers (France)	Maarten Koornneef	0.6	47.5
Anh-1	RW	Anholt (Germany)	N22313	6.4	51.8
Asc-0	RW	Switzerland	José M. Martínez-Zapater	8.8	46.1	195
Aur-3	RW	Norway	Carlos Alonso-Blanco	7.187	60.904	8
Ayu-Dag-2	RW	Ayu-Dag Mountain (Ukraine)	CS22816	34.3217	54.5656	244
Bak-2	RW	Bakuriani (Georgia)	CS22756	43.4767	41.7942	1189
Bay-0	RW	Bayreuth (Germany)	CS6608	11.5	49.5	350
Bg-1	RW	Seattle, Washington (USA)	N22341	-122	47	150
Bl-1	RW	Bologna (Italy)	N969	11.5	44.5	150
Bur-0	RW	Burren (Eire)	CS6643	-9	53
Byn-t2	RW	Trondheim (Norway)	Maarten Koornneef	10.08	63.25
Caa-0	RW	Carnac (France)	Carlos Alonso-Blanco	-3.08	47.59	20
Cac-0	RW	Cancale (France)	Carlos Alonso-Blanco	-1.8	48.7	10
Can-0	RW	Canary Islands (Spain)	CS2850	-15.4	28.1
Cas-1	RW	Castanet (France)	Claudia Knief	1.4978	43.519	160
Cer-1	RW	Cerveteri (Italy)	Maarten Koornneef	12.1	42
Chi-0	RW	Chisdra (Russia)	N1072	34.5	53.5	150
Cibc-1	RW	Ascot, Berks (United Kingdom)	N22220	-0.7	51.4
Cin-0	RW	Chinon (Francia)	Carlos Alonso-Blanco	0.24	47.16	40
Com-3	RW	Combourgh (Francia)	Carlos Alonso-Blanco	-1.75	48.41	50
Ct-1	RW	Catania (Italy)	CS6674	15	37.5	50
Cvi	RW	Cape Verdi Islands	CS8580	-24	16	1200
Del-1	RW	Deliblato Sands (Serbia)	CS28885	21.1828	44.9444	240
Dog-4	RW	Dogruyol village (Turkey)	CS22698	42.2239	38.3011	1503
Dra-0	RW	Drahonin (Czech Republic)	N1117	16.3	49.4	450
Dui-0	RW	Duivendrecht (The Netherlands)	Carlos Alonso-Blanco	4.93746	52.3225	3
Dun-0	RW	Dundee (United Kingdom)	Eduardo Sánchez	-3	56.5	20
Ede-1	RW	Ede (Netherlands)	Maarten Koornneef	5.7	52
Edi-0	RW	Edinburg (GB)	N1123	-3	56	150
Eil-0	RW	Eilenburg (Germany)	CS6693	12.5	51.5	150
Phw 31	RW	Ely, Norfolk (UK)	CS6088	0.3	52.4
En-2	RW	Enkheim/ Frankfurt (Germany)	N1139	8.5	50	150
Esp-0	RW	Espoo, Finland	CS6699	24.7	60.2
Fm-3	RW	Ithaca, New York (USA)	N22385	-76.6	42.4
Fon-0	RW	Fontevraud (Francia)	Carlos Alonso-Blanco	0.05	47.18	70
Ga-0	RW	Gabelstein (Germany)	N1181	8	50.5	150
Gd-1	RW	Gudow (Germany)	N1184	10.5	53.5
Ge-0	RW	Geneve (Switzerland)	N1187	6	46.5	550
Geg-14	RW	Lagodechi (Georgia)	CS22763	44.8203	40.1408	1789
Got-1	RW	Gottingen (Germany)	N22277	10	51.5	150
Gr-1	RW	Graz (Austria)	N1199	15.5	47	350
Gu-0	RW	Gluckingen (Germany)	N1212	8	50.5	150
Hel-0	RW	Helsinki (Finland)	Maarten Koornneef	24.9	60.2
Hee-0	RW	Hellesylt (Norway)	Carlos Alonso-Blanco	6.865	62.086	29
Hey-0	RW	Heythuysen (Limburg, Netherlands)	Carlos Alonso-Blanco	5.90321	51.2436	27
Istisu-1	RW	Istisu (Azerbaijan)	22730	48.5594	38.9786	95
Jag-10	RW	Jagnjedovec (Croatia)	CS28908	16.7992	46.0994	247
Je-0	RW	Jena (Germany)	Carlos Alonso-Blanco	11.567	50.912	220
Jm-0	RW	Jamolice (Czechoslovakia)	J115	16	49	365
Jos-0	RW	Josselin (France)	Carlos Alonso-Blanco	-2.55	47.95	60
Shokei	RW	Sendai (Japan)	JW101	140.8	38.3
To	RW	Tsuruoka (Japan)	JW112	139.8	38.7
FK	RW	Fukui (Japan)	JW113	136	36
YGU	RW	Yamaguchi (Japan)	JW115	131.4	34.1
Fuk	RW	Fukuyama (Japan)	JW116	133.3	34.5
ES	RW	Enoshima (Japan)	JW117	139.5	35.3
TKS	RW	Tokushima (Japan)	JW120	134.5	34.1
NG	RW	Niigata (Japan)	JW125	139	37.9
Sap-0	RW	Sapporo (Japan)	JW128	141	43
Sendai-3	RW	Sendaiko (Japan)	JW135	140.8	38.2
Kam	RW	Kambo (Norway)	Maarten Koornneef	10.42	59.28
Kas-2	RW	Kashmir (India)	CS1265	74	34	1580
Kastel-1	RW	Kastel Mountain (Ukraine)	CS22807	34.3814	44.6419	389
Kesterbalch	RW	Kelsterbach (Germany)	CS6101	8.5	50
Kil-0	RW	Killean (United Kingdom)	CS6754	-5.5	55.5	450
Kl-5	RW	Koeln (Germany)	N1284	7	51
Kno-1	RW	Knox, Indiana (USA)	N22401	-86.6	41.3
Ko-2	RW	Copenhagen (Denmark)	N1289	12.5	55.7
Koch-1	RW	Kocherov (Ukraine)	CS22823	29.3244	50.3553	173
Kon	RW	Khurmatov (Tadjikistan)	CS916	72	39
Kyo	RW	Kyoto (Japan)	CS28425	135.8	35
Kz-2	RW	Karagandy (Kazakhstan)	N22436	71.7	47.9
La-0	RW	Landsberg (Poland)	CS5665	15.5	52.5	50
Lag1-2	RW	Lagodechi (Georgia)	CS22738	46.2831	41.8296	508
Lan-1	RW	Langeais (France)	Carlos Alonso-Blanco	0.4	47.3	45
Lerik1-2	RW	Lerik (Azerbaijan)	CS22711	48.6131	38.7406	275
Lm-2	RW	Le Mans (France)	N1345	0.5	48	50
Lz-0	RW	Lezoux, Puy-de-Dome (France)	N1355	3	46	450
Mah-6	RW	Mahon, Menorca (Spain)	Pico et al. 2008	4.25	39.99	20
Moi-0	RW	Montreuil-Bellay (Francia)	Carlos Alonso-Blanco	-0.15	47.1	60
Mrk-0	RW	Markt/Baden (Germany)	N1375	9.5	49	250
Ms-0	RW	Moscow (Russia)	CS1375	37.6	55.7
Mt-0	RW	Martuba/Cyrenaica (Libya)	CS6799	22.7	32.6
Murmes	RW	Murmes (Finland)	Maarten Koornneef	29	63.5
M3385S	RW	Stockholm (Sweden)	CS3111	18.1	59.3
Nar-2	RW	Xanbulan (Azerbaijan)	CS22726	48.925	38.9522
Nemrut-1	RW	Nemrut Mountain (Turkey)	CS28917	42.2394	38.6425
Nfc-1	RW	Ascot, Berks (United Kingdom)	N22182	-0.7	51.4
Oer-2	RW	Oerd (Netherlands)	Maarten Koornneef	5.7	53.4
Orn-8	RW	Ornes (Norway)	Maarten Koornneef	13.41	66.53
Oy-0	RW	Oystese (Norway)	N1437	6.2	60.4
Pa-1	RW	Palermo (Italy)	N1439	13.5	38	50
Pak-3	RW	Pakistan	JW107	69	30
Pav-0	RW	Pavi (Italy)	Belen Méndez-Vigo	9.1	45.2	81
Per-1	RW	Perm (USSR)	N1445	56	58	50
Phw-1	RW	Corscalla (Italy)	CS6043	12.5	41.9
Phw-16	RW	Maidstone, Kent (UK)	CS6065	0.52	51.3
Phw-2	RW	Florence (Italy)	CS6044	11.2	43.7
Phw-28	RW	Dartmode, Devon (UK)	CS6084	-3.6	50.3
Phw-29	RW	Chagford, Devon (UK)	CS6085	-3.8	50.6
Phw-32	RW	Lisse, Keukenhof (Netherlands)	CS6090	4.5	52.2
Phw-35	RW	Bretagny Sur Orge (France)	CS6096	2.3	48.6
Pi-0	RW	Pitztal/Tirol (Austria)	N1455	11	47	1250
Pirin-10	RW	Pirin (Bulgaria)	CS28881	23.5483	41.5956	1081
Por-1	RW	Porodin (Serbia)	CS28893	21.5944	43.4092	371
Puz-2	RW	Prudka, near Doubravnik (Czechoslovakia)	N22446	16.36	49.4
Ra-0	RW	Randan, Puy-de-Dome (France)	N1481	3.3	46	450
Ren-1	RW	Rennes (France)	N22253	-1.7	48.1
Ri-0	RW	Richmond B.C. (Canada)	CS6849	-123	49	50
Rou-0	RW	Rouen (France)	N1489	1.1	49.5	50
Rp-1	RW	Ithaca, New York (USA)	N22362	-76.5	42.4
Sau-0	RW	Salzau (Germany)	Carlos Alonso-Blanco	10.3854	54.331	40
Sav-0	RW	Slavice (Czech Republic)	N1514	15.9	49.2	510
Sei-0	RW	Seis am Schlem (Italy)	N1504	11.5	46.5	1250
Shak	RW	Shahkdara (Tadjikistan)	CS929	71	39.3	3400
Sofia-1	RW	Sofia (Bulgaria)	CS28865	23.3	42.8
Sog-0	RW	Sogndal (Norway)	Xavier Pico	7.1	61.2	16
Stu-1	RW	Studenkladenec (Bulgaria)	CS28862	25.725	41.5417
Stw-0	RW	Stobowa/Orel (USSR)	N1539	36.5	52.5	150
Te-0	RW	Tenela (Finland)	Maarten Koorneef	23.3	60.7
Truk-1	RW	Kyiv, Trukhaniv Island (Ukraine)	CS22799	30.5411	50.4625	94
Tsu-1	RW	Tsushima (Japan)	CS22641	136.5	34.5
Vee-0	RW	Veenenedad (Netherlands)	Maarten Koornneef	5.6	52
Wei-1	RW	Weiningen, (Switzerland)	N1683	8.4	47.4
Ws	RW	Wassilewskija (Russia)	CS915	30	52.5	150
Wt-1	RW	Wietze (Germany)	N1604	9.5	52.5	50
Xan-1	RW	Xanbulan (Azerbaijan)	CS22703	48.7992	38.6536	37
Yeg-1	RW	Yeghegis (Armenia)	CS22765	45.3622	39.8692	1528
Yo-1	RW	Yosemite (USA)	CS1622	-119.5	37.7
Yor-0	RW	York (United Kingdom)	Carlos Alonso-Blanco	-1.1	53.9	15
Zab-1	RW	St. Ivan Zabno (Croatia)	CS28916	16.6136	45.9578	180
Zloc-1	RW	Zlocuchane (Bulgaria)	CS28873	24.17	42.2194	216

## Sheet: Supporting Table S5
SNP name	Chromosome	TAIR10 position	Marker set
AtMSQTsnp2	1	112907	W
MASC03771	1	174605	CE
IP10280105	1	280105	IP
IP13229850	1	322985	IP
AtMSQTsnp9	1	1042428	W
SNP1-02211033	1	2211034	IP
MASC03758	1	2312698	CE
AtMSQTsnp88	1	2339504	W
IP125375780	1	2537581	IP
MASC03930	1	2784712	CE
AtMSQTsnp18	1	3872591	W
SNP1-04248872	1	4248874	IP
MASC02475	1	4759728	CE
AtMSQTsnp26	1	4992111	W
IP15629125	1	5629132	IP
AtMSQTsnp31	1	5923048	W
MASC03911	1	7144336	CE
AtMSQTsnp40	1	7842534	W
SNP1-08015166	1	8015177	IP
AtMSQTsnp41	1	8015459	W
MASC05029	1	8168391	CE
AtMSQTsnp45	1	8943324	W
MASC05303	1	9362052	CE
AtMSQTsnp51	1	9973566	W
SNP1-10095921	1	10095935	IP
AtMSQTsnp53	1	10423723	W
AtMSQTsnp54	1	10720291	W
MASC09223	1	10886897	CE
SNP1-12093455	1	12093475	IP
AtMSQTsnp58	1	12093566	W
IP113541819	1	13540607	IP
SNP1-16568457	1	16566017	IP
MASC04209	1	16644717	CE
AtMSQTsnp66	1	16970635	W
IP117572202	1	17569762	IP
MASC00545	1	18943965	CE
MASC03754	1	20027196	CE
SNP1-20216157	1	20212489	IP
MASC09205	1	20859471	CE
AtMSQTsnp76	1	21905002	W
MASC04170	1	22286231	CE
SNP1-22904266	1	22900601	IP
AtMSQTsnp89	1	23770340	W
MASC03447	1	24037255	CE
AtMSQTsnp91	1	24068026	W
SNP1-26278413	1	26274750	IP
AtMSQTsnp105	1	27287394	W
SNP1-28034613	1	28030952	IP
AtMSQTsnp107	1	28186622	W
AtMSQTsnp108	1	28661943	W
SNP1-29076171	1	29071277	IP
AtMSQTsnp110	1	29195107	W
IP12969645	1	29691559	IP
MASC09206	1	30348203	CE
IP215251700	2	152518	IP
SNP2-00172668	2	172669	IP
NW2347694	2	347695	W
IP20694128	2	694129	IP
AtMSQTsnp120	2	694315	W
NW2764528	2	764529	W
SVP2-0958734	2	958737	IP
MASC05477	2	1125048	CE
SNP2-19558940	2	1955897	IP
SNP2-02172234	2	2172237	IP
NW23053456	2	3053459	W
NW24628353	2	4621271	W
IP24796969	2	4789887	IP
SNP2-06654227	2	6647145	IP
AtMSQTsnp132	2	7065873	W
AtMSQTsnp134	2	7544501	W
SNP2-08041868	2	8034786	IP
AtMSQTsnp138	2	8364051	W
MASC02747	2	8429064	CE
AtMSQTsnp142	2	9249015	W
MASC02600	2	9383832	CE
AtMSQTsnp143	2	9421907	W
AtMSQTsnp145	2	10559838	W
MASC09221	2	11424765	CE
AtMSQTsnp150	2	11557770	W
NW212296907	2	12289830	W
SNP2-12296907	2	12289830	IP
AtMSQTsnp155	2	12650072	W
AtMSQTsnp159	2	13258047	W
MASC05441	2	13292122	CE
IP213471565	2	13464488	IP
AtMSQTsnp162	2	13749339	W
IP214350717	2	14343638	IP
MASC09222	2	14375406	CE
IP216640683	2	16633605	IP
AtMSQTsnp171	2	16676926	W
AtMSQTsnp172	2	16830396	W
IP217051422	2	17044344	IP
AtMSQTsnp177	2	17852887	W
SNP2-18143027	2	18135950	IP
AtMSQTsnp180	2	18136062	W
MASC00371	2	18436623	CE
AtMSQTsnp183	2	18694217	W
IP218954429	2	18947356	IP
NW219573918	2	19566848	W
MASC02812	2	19671976	CE
AtMSQTsnp187	3	58040	W
AtMSQTsnp228	3	177662	W
SNP3-00297894	3	297887	IP
MASC03344	3	346323	CE
MASC03001	3	971403	CE
MASC04523	3	994349	CE
IP31804158	3	1804152	IP
AtMSQTsnp188	3	2072774	W
MASC05312	3	2087109	CE
SNP3-02232933	3	2232927	IP
AtMSQTsnp194	3	3679535	W
SNP3-04194859	3	4194852	IP
MASC02947	3	4625764	CE
AtMSQTsnp197	3	4818595	W
AtMSQTsnp198	3	5235564	W
SNP3-06501776	3	6501770	IP
MASC04279	3	6536028	CE
AtMSQTsnp203	3	6890659	W
AtMSQTsnp204	3	7307948	W
MASC02841	3	7829504	CE
AtMSQTsnp207	3	8042135	W
SNP3-08347048	3	8347041	IP
AtMSQTsnp211	3	8693279	W
IP38971383	3	8971376	IP
AtMSQTsnp213	3	9341120	W
SNP3-10790732	3	10789495	IP
IP311398208	3	11395729	IP
MASC04262	3	12489387	CE
NW313496345	3	13492632	W
NW314763069	3	14752083	W
SNP3-15028196	3	15017208	IP
NW315233483	3	15222495	W
IP316380357	3	16369372	IP
AtMSQTsnp225	3	16665907	W
SNP3-17277504	3	17266519	IP
AtMSQTsnp232	3	18969684	W
IP319043295	3	19032316	IP
AtMSQTsnp233	3	19066266	W
MASC03218	3	19864963	CE
AtMSQTsnp235	3	19919646	W
MASC02788	3	20744711	CE
AtMSQTsnp238	3	20818014	W
SNP3-21230086	3	21219108	IP
AtMSQTsnp242	3	21621631	W
AtMSQTsnp243	3	22135516	W
MASC04925	3	22627912	CE
IP323054119	3	23043144	IP
AtMSQTsnp245	3	23249930	W
AtMSQTsnp246	3	23401001	W
MASC09219	3	23406914	CE
MASC04642	4	117864	CE
SNP4-00428659	4	428659	IP
MASC03275	4	896198	CE
AtMSQTsnp278	4	937779	W
AtMSQTsnp283	4	1077727	W
MASC04725	4	1092491	CE
AtMSQTsnp298	4	1532976	W
MASC09216	4	1777213	CE
MASC05258	4	1853853	CE
SNP4-02611586	4	2611588	IP
NW42662322	4	2662324	W
MASC09225	4	2907158	CE
NW44197278	4	4197281	W
IP44197621	4	4197624	IP
SNP4-04877304	4	4877307	IP
AtMSQTsnp258	4	4933872	W
IP45291788	4	5291791	IP
IP45775707	4	5775710	IP
NW46272807	4	6272810	W
AtMSQTsnp262	4	6924086	W
SNP4-07045801	4	7045807	IP
IP47586281	4	7586284	IP
AtMSQTsnp266	4	8078653	W
IP48789187	4	8789187	IP
AtMSQTsnp279	4	9580030	W
MASC03263	4	9753853	CE
SNP4-10582445	4	10582434	IP
AtMSQTsnp284	4	11175327	W
IP411277508	4	11277497	IP
AtMSQTsnp286	4	11580131	W
AtMSQTsnp289	4	12076745	W
SNP4-12196173	4	12196163	IP
AtMSQTsnp292	4	12404101	W
NW412794669	4	12794659	W
NW413101400	4	13101391	W
AtMSQTsnp294	4	13576582	W
MASC09215	4	13588024	CE
SNP4-14075775	4	14075769	IP
AtMSQTsnp295	4	14177224	W
MASC03154	4	14658631	CE
AtMSQTsnp296	4	14732256	W
IP415087233	4	15087227	IP
AtMSQTsnp300	4	15765115	W
AtMSQTsnp301	4	15865146	W
AtMSQTsnp304	4	16272516	W
AtMSQTsnp306	4	16742066	W
SNP4-17442969	4	17442975	IP
AtMSQTsnp315	4	18560349	W
IP50043691	5	43692	IP
NW573297	5	73298	W
SNP5-00376093	5	376096	IP
AtMSQTsnp320	5	476541	W
MASC00144	5	506803	CE
AtMSQTsnp323	5	872351	W
MASC04860	5	1193462	CE
AtMSQTsnp325	5	1214056	W
AtMSQTsnp326	5	1446246	W
MASC04531	5	2073102	CE
SNP5-02153068	5	2153067	IP
AtMSQTsnp338	5	2974375	W
IP53227635	5	3227634	IP
MASC05127	5	4243042	CE
AtMSQTsnp349	5	4721332	W
AtMSQTsnp351	5	5319135	W
SNP5-06620736	5	6620734	IP
AtMSQTsnp357	5	7004455	W
AtMSQTsnp358	5	7279054	W
SNP5-08821968	5	8821965	IP
AtMSQTsnp364	5	9723212	W
IP59820417	5	9820413	IP
NW510427855	5	10427851	W
IP510909864	5	10909860	IP
NW513272366	5	13255136	W
SNP5-13615483	5	13598253	IP
MASC01361	5	13832746	CE
AtMSQTsnp368	5	14198901	W
MASC04275	5	14973938	CE
AtMSQTsnp370	5	15047966	W
IP515065196	5	15047966	IP
AtMSQTsnp372	5	15551975	W
SNP5-16122808	5	16105580	IP
AtMSQTsnp377	5	16947516	W
MASC03128	5	17168921	CE
AtMSQTsnp380	5	17675844	W
SNP5-18258535	5	18241308	IP
AtMSQTsnp385	5	18447333	W
IP51912380	5	19106577	IP
AtMSQTsnp389	5	19486181	W
SNP5-20021786	5	20004560	IP
MASC02675	5	20182226	CE
AtMSQTsnp390	5	20198247	W
AtMSQTsnp393	5	20499636	W
SNP5-22318036	5	22300810	IP
AtMSQTsnp404	5	23253768	W
MASC01545	5	23400832	CE
MASC04576	5	24357567	CE
MASC09211	5	25579812	CE
SNP5-25819956	5	25802730	IP
AtMSQTsnp413	5	26420440	W

## Sheet: Supporting  Table S6
Name	World Region	AtMSQTsnp2	MASC03771	IP10280105	AtMSQTsnp9	SNP1-02211033	MASC03758	IP13229850	AtMSQTsnp18	SNP1-04248872	MASC02475	AtMSQTsnp26	IP15629125	AtMSQTsnp31	MASC03911	AtMSQTsnp40	SNP1-08015166	AtMSQTsnp41	MASC05029	AtMSQTsnp45	MASC05303	AtMSQTsnp51	SNP1-10095921	AtMSQTsnp53	AtMSQTsnp54	MASC09223	AtMSQTsnp58	SNP1-12093455	IP113541819	SNP1-16568457	MASC04209	AtMSQTsnp66	IP117572202	MASC00545	MASC03754	SNP1-20216157	MASC09205	AtMSQTsnp76	MASC04170	SNP1-22904266	AtMSQTsnp88	AtMSQTsnp89	MASC03447	AtMSQTsnp91	IP125375780	SNP1-26278413	AtMSQTsnp105	MASC03930	SNP1-28034613
Agl-0	M	GG	CC	TT	TT	AA	CC	GG	CC	TT	CC	AA	TT	TT	AA	GG	CC	TT	CC	GG	CC	TT	CC	CC	GG	GG	U	TT	GG	U	CC	TT	GG	CC	CC	CC	CC	TT	CC	GG	GG	AA	GG	GG	CC	GG	AA	AA	CC
Agl-1	M	GG	CC	TT	TT	AA	CC	GG	CC	TT	CC	AA	TT	TT	AA	GG	CC	TT	CC	GG	CC	TT	CC	CC	GG	GG	U	TT	GG	TT	CC	TT	GG	CC	CC	CC	CC	CC	CC	GG	GG	AA	GG	GG	CC	GG	AA	AA	CC
Agl-2	M	GG	CC	TT	TT	U	CC	GG	CC	TT	CC	GG	TT	TT	AA	GG	CC	TT	CC	GG	CC	TT	CC	CC	GG	GG	CC	TT	GG	TT	U	TT	GG	CC	CC	CC	CC	CC	CC	GG	GG	GG	GG	GG	CC	GG	AA	AA	CC
Agl-3	M	GG	CC	TT	TT	U	CC	GG	CC	TT	CC	GG	TT	TT	AA	GG	CC	TT	CC	GG	CC	TT	CC	CC	GG	GG	CC	TT	GG	TT	U	TT	GG	CC	CC	CC	CC	CC	CC	GG	GG	GG	GG	GG	CC	GG	AA	AA	CC
Agl-5	M	GG	CC	TT	TT	AA	CC	GG	CC	TT	CC	GG	TT	TT	AA	GG	CC	TT	CC	GG	CC	TT	CC	CC	GG	GG	CC	TT	GG	U	CC	TT	GG	CC	CC	CC	CC	CC	CC	GG	GG	GG	GG	GG	CC	GG	AA	AA	CC
Agl-7	M	GG	CC	TT	U	AA	CC	GG	CC	TT	CC	AA	TT	TT	AA	GG	CC	TT	CC	GG	CC	TT	CC	CC	GG	GG	CC	TT	GG	U	CC	TT	GG	CC	CC	CC	CC	TT	CC	GG	GG	AA	GG	GG	CC	GG	AA	AA	CC
Agl-8	M	GG	CC	TT	TT	AA	CC	GG	CC	TT	CC	GG	TT	TT	AA	GG	CC	TT	CC	GG	CC	TT	CC	CC	GG	U	CC	TT	GG	U	CC	TT	GG	CC	CC	CC	CC	CC	CC	GG	GG	GG	GG	GG	CC	GG	AA	AA	CC
Agl-9	M	GG	CC	TT	TT	AA	CC	GG	CC	TT	CC	AA	TT	TT	AA	GG	CC	TT	CC	GG	CC	TT	CC	CC	GG	GG	CC	TT	GG	TT	CC	TT	GG	CC	CC	CC	CC	CC	CC	GG	GG	GG	GG	GG	CC	GG	AA	AA	CC
Ait-0	M	GG	AA	TT	GG	AA	CC	GG	CC	TT	CC	GG	TT	TT	U	GG	TT	CC	CC	TT	CC	TT	CC	CC	GG	GG	GG	TT	GG	CC	U	TT	GG	CC	CC	CC	CC	TT	CC	GG	GG	GG	AA	GG	TT	GG	AA	AA	TT
Ait-1	M	GG	AA	TT	GG	AA	CC	GG	U	TT	CC	GG	TT	U	U	GG	TT	CC	CC	TT	CC	TT	CC	CC	GG	GG	U	TT	GG	CC	CC	U	GG	CC	CC	CC	CC	TT	CC	GG	U	GG	AA	GG	U	GG	AA	AA	TT
Ait-2	M	GG	AA	TT	GG	AA	CC	GG	CC	TT	CC	GG	TT	TT	U	GG	TT	CC	CC	TT	CC	TT	CC	CC	GG	GG	GG	TT	GG	CC	U	TT	GG	CC	CC	CC	CC	TT	CC	GG	GG	GG	AA	GG	TT	GG	AA	AA	TT
Ait-9	M	GG	CC	TT	TT	AA	CC	GG	CC	TT	CC	GG	TT	GG	AA	GG	CC	TT	CC	TT	CC	TT	CC	CC	GG	GG	GG	AA	GG	CC	CC	TT	GG	CC	CC	CC	CC	TT	TT	GG	GG	GG	AA	GG	TT	GG	AA	AA	CC
Ait-14	M	GG	AA	TT	GG	AA	CC	GG	CC	TT	CC	GG	TT	TT	U	GG	TT	CC	CC	TT	CC	TT	CC	CC	GG	GG	GG	TT	GG	CC	U	TT	GG	CC	CC	CC	CC	TT	CC	GG	GG	GG	AA	GG	TT	GG	AA	AA	TT
Ait-16	M	GG	AA	TT	GG	AA	CC	GG	CC	TT	CC	GG	TT	TT	U	GG	TT	CC	CC	TT	CC	TT	CC	CC	GG	GG	GG	TT	GG	CC	U	TT	GG	CC	CC	CC	CC	TT	CC	GG	GG	GG	AA	GG	TT	GG	AA	AA	TT
Arb-0	M	GG	CC	TT	TT	AA	CC	GG	CC	TT	CC	AA	TT	GG	U	GG	TT	CC	CC	TT	CC	TT	CC	CC	GG	GG	U	AA	GG	CC	CC	TT	GG	CC	CC	CC	CC	TT	TT	GG	GG	AA	AA	GG	TT	GG	AA	AA	CC
Arb-2	M	GG	CC	TT	TT	AA	CC	GG	CC	TT	CC	AA	TT	GG	U	GG	CC	TT	CC	TT	CC	TT	CC	CC	GG	GG	GG	TT	GG	CC	CC	TT	GG	CC	CC	CC	CC	CC	TT	GG	GG	AA	AA	GG	TT	GG	AA	AA	CC
Azr-0	M	GG	CC	TT	TT	AA	CC	GG	CC	TT	CC	GG	TT	TT	AA	GG	TT	CC	CC	TT	CC	GG	CC	TT	GG	GG	CC	TT	GG	U	CC	TT	GG	CC	CC	CC	CC	CC	CC	U	GG	AA	GG	GG	CC	GG	AA	AA	CC
Azr-2	M	GG	CC	TT	TT	AA	CC	GG	CC	TT	CC	GG	TT	TT	AA	GG	TT	CC	CC	TT	CC	GG	CC	TT	GG	GG	CC	TT	GG	U	CC	TT	GG	CC	CC	CC	CC	CC	CC	GG	GG	AA	GG	GG	CC	GG	AA	AA	CC
Azr-5	M	GG	AA	TT	TT	AA	CC	AA	CC	TT	CC	GG	TT	TT	AA	GG	TT	TT	CC	TT	CC	TT	CC	TT	GG	GG	CC	TT	GG	CC	CC	TT	GG	CC	CC	CC	U	TT	TT	U	GG	AA	GG	GG	CC	GG	AA	AA	CC
Azr-7	M	GG	CC	TT	TT	AA	CC	AA	CC	TT	CC	GG	TT	TT	AA	GG	CC	TT	CC	GG	CC	GG	CC	TT	GG	GG	CC	TT	GG	CC	CC	TT	GG	CC	CC	CC	CC	TT	TT	GG	GG	AA	GG	GG	CC	GG	AA	AA	CC
Azr-9	M	GG	AA	TT	TT	AA	CC	U	CC	TT	CC	GG	TT	TT	AA	GG	TT	CC	CC	TT	CC	GG	CC	TT	GG	GG	CC	TT	GG	CC	U	TT	GG	CC	CC	CC	CC	CC	CC	GG	GG	U	GG	GG	CC	GG	AA	AA	CC
Azr-11	M	GG	AA	TT	TT	AA	CC	AA	CC	TT	CC	GG	TT	TT	AA	GG	CC	TT	CC	GG	CC	GG	CC	TT	GG	GG	CC	TT	GG	TT	CC	TT	GG	CC	CC	CC	U	TT	TT	U	GG	AA	GG	GG	CC	GG	AA	AA	CC
Azr-13	M	GG	CC	TT	TT	AA	CC	GG	CC	TT	CC	GG	TT	TT	AA	GG	CC	TT	CC	GG	CC	GG	CC	TT	GG	GG	CC	TT	GG	U	U	TT	GG	CC	CC	CC	CC	CC	CC	GG	GG	AA	GG	GG	CC	GG	AA	AA	CC
Azr-14	M	GG	CC	TT	TT	AA	CC	GG	CC	TT	CC	GG	TT	TT	AA	GG	TT	CC	CC	TT	CC	GG	CC	TT	GG	GG	CC	TT	GG	U	CC	TT	GG	CC	CC	CC	U	CC	CC	U	GG	AA	GG	GG	CC	GG	AA	AA	CC
Azr-16	M	GG	AA	TT	TT	AA	CC	AA	CC	TT	CC	GG	TT	TT	AA	GG	TT	CC	CC	TT	CC	GG	CC	TT	GG	GG	CC	TT	GG	CC	CC	TT	GG	CC	CC	CC	CC	CC	CC	GG	GG	AA	GG	GG	CC	GG	AA	AA	CC
Azr-17	M	GG	CC	TT	TT	AA	CC	GG	CC	TT	CC	GG	TT	TT	AA	GG	TT	CC	CC	TT	CC	GG	CC	TT	GG	GG	CC	TT	GG	U	CC	TT	GG	CC	CC	CC	U	CC	CC	U	GG	AA	GG	GG	CC	GG	AA	AA	CC
Bab-0	M	GG	CC	CC	TT	AA	CC	GG	GG	TT	CC	AA	U	TT	U	GG	TT	CC	CC	GG	CC	GG	CC	CC	GG	GG	GG	AA	GG	TT	CC	CC	GG	CC	CC	CC	U	CC	CC	U	GG	AA	GG	AA	CC	GG	AA	AA	TT
Bab-1	M	GG	U	CC	TT	AA	CC	GG	GG	TT	CC	AA	U	TT	U	GG	TT	CC	CC	GG	CC	GG	CC	CC	GG	GG	U	AA	GG	TT	CC	CC	GG	CC	CC	CC	U	CC	TT	U	GG	AA	GG	GG	CC	GG	AA	U	TT
Bab-2	M	GG	CC	CC	TT	AA	CC	GG	GG	TT	CC	AA	U	TT	U	GG	TT	CC	CC	GG	CC	GG	CC	CC	GG	GG	U	AA	GG	TT	CC	CC	GG	CC	CC	CC	U	CC	CC	U	GG	AA	GG	AA	CC	GG	AA	AA	TT
Bab-3	M	GG	CC	CC	TT	AA	CC	GG	GG	TT	CC	AA	U	TT	U	GG	TT	CC	CC	GG	CC	GG	CC	CC	GG	GG	U	AA	GG	TT	CC	CC	GG	CC	CC	CC	U	CC	TT	U	GG	AA	GG	GG	CC	GG	AA	AA	TT
Bba-0	M	GG	AA	TT	TT	AA	CC	GG	CC	TT	CC	AA	TT	TT	AA	GG	U	CC	CC	GG	CC	TT	CC	CC	U	GG	GG	AA	GG	TT	U	TT	GG	CC	CC	CC	U	CC	TT	U	GG	AA	GG	GG	CC	GG	AA	AA	CC
Bba-1	M	GG	AA	TT	TT	AA	CC	GG	CC	TT	CC	AA	TT	TT	AA	GG	TT	CC	CC	GG	CC	TT	CC	CC	GG	GG	GG	AA	GG	TT	CC	TT	GG	CC	CC	CC	U	TT	U	U	GG	AA	GG	GG	CC	GG	AA	AA	CC
Bba-2	M	GG	AA	TT	TT	AA	CC	AA	CC	TT	CC	AA	TT	TT	AA	GG	U	CC	CC	GG	CC	TT	CC	TT	U	GG	GG	AA	GG	TT	CC	TT	GG	CC	CC	CC	U	TT	U	GG	GG	AA	GG	GG	CC	GG	AA	AA	TT
Bbe-0	M	GG	CC	CC	TT	AA	CC	GG	CC	TT	CC	AA	TT	TT	U	GG	TT	CC	CC	GG	CC	GG	CC	CC	GG	GG	GG	AA	GG	CC	CC	TT	GG	CC	CC	CC	U	CC	CC	U	GG	AA	GG	GG	CC	GG	AA	AA	TT
Bbe-1	M	GG	CC	CC	TT	AA	CC	GG	CC	TT	CC	AA	TT	TT	U	U	TT	CC	CC	GG	CC	GG	CC	CC	GG	GG	GG	AA	GG	CC	CC	TT	GG	CC	CC	CC	CC	CC	CC	GG	GG	AA	GG	GG	CC	GG	AA	AA	TT
Bbe-2	M	GG	CC	CC	TT	AA	CC	GG	CC	TT	CC	AA	TT	TT	U	GG	TT	CC	CC	GG	CC	U	CC	CC	GG	GG	GG	AA	GG	CC	CC	TT	GG	CC	CC	CC	U	CC	CC	U	GG	AA	GG	GG	CC	GG	AA	AA	TT
Bbe-3	M	GG	CC	CC	TT	AA	CC	GG	CC	TT	CC	AA	TT	TT	U	U	TT	CC	CC	GG	CC	GG	CC	CC	GG	GG	GG	AA	U	CC	U	TT	GG	CC	CC	CC	CC	CC	CC	GG	GG	AA	GG	GG	CC	GG	AA	AA	TT
Bbe-4	M	GG	CC	CC	TT	AA	CC	GG	CC	TT	CC	AA	TT	TT	U	U	TT	CC	CC	GG	CC	GG	CC	CC	GG	GG	GG	AA	GG	CC	CC	TT	GG	CC	CC	CC	CC	CC	CC	GG	GG	AA	GG	GG	CC	GG	AA	AA	TT
Bbe-6	M	GG	CC	CC	TT	AA	CC	GG	CC	TT	CC	AA	TT	TT	U	U	TT	CC	CC	GG	CC	GG	CC	CC	GG	GG	GG	AA	GG	CC	CC	TT	GG	CC	CC	CC	CC	CC	CC	GG	GG	AA	GG	GG	CC	GG	AA	AA	TT
Bbe-7	M	GG	CC	CC	TT	AA	CC	GG	CC	TT	CC	AA	TT	TT	U	GG	TT	CC	CC	GG	CC	U	CC	CC	GG	GG	GG	AA	GG	CC	CC	TT	GG	CC	CC	CC	U	CC	CC	U	GG	AA	GG	GG	CC	GG	AA	AA	TT
Bbe-8	M	GG	CC	CC	TT	AA	CC	GG	CC	TT	CC	AA	TT	TT	U	U	TT	CC	CC	GG	CC	GG	CC	CC	GG	GG	GG	AA	GG	CC	CC	TT	GG	CC	CC	CC	CC	CC	CC	GG	GG	AA	GG	GG	CC	GG	AA	AA	TT
Bbe-9	M	GG	CC	CC	TT	AA	CC	GG	CC	TT	CC	AA	TT	TT	U	GG	TT	CC	CC	GG	CC	GG	CC	CC	GG	GG	GG	AA	GG	CC	CC	TT	GG	CC	CC	CC	U	CC	CC	U	GG	AA	GG	GG	CC	GG	AA	AA	TT
Bbe-10	M	GG	CC	CC	TT	AA	CC	GG	CC	U	CC	AA	TT	U	U	GG	TT	CC	CC	GG	CC	GG	CC	CC	GG	GG	GG	AA	GG	CC	CC	TT	GG	CC	CC	CC	CC	CC	CC	U	GG	AA	GG	GG	CC	GG	AA	AA	TT
Elh-2	M	GG	CC	TT	TT	AA	CC	GG	CC	TT	CC	GG	TT	TT	AA	GG	TT	CC	CC	TT	CC	TT	CC	U	GG	GG	GG	TT	GG	CC	CC	TT	GG	CC	CC	CC	CC	CC	CC	GG	GG	AA	AA	GG	TT	GG	AA	AA	TT
Elh-10	M	GG	CC	U	U	AA	CC	GG	CC	TT	CC	AA	TT	GG	AA	GG	TT	CC	CC	TT	CC	TT	CC	CC	GG	GG	GG	TT	GG	CC	U	TT	GG	CC	CC	CC	CC	CC	CC	GG	GG	AA	AA	GG	TT	GG	AA	AA	TT
Elh-15	M	GG	CC	TT	TT	AA	CC	GG	CC	TT	CC	GG	TT	TT	AA	GG	TT	CC	CC	TT	CC	TT	CC	CC	GG	GG	GG	TT	GG	CC	U	TT	GG	CC	CC	CC	CC	CC	TT	GG	GG	GG	AA	GG	CC	GG	AA	AA	TT
Elh-20	M	GG	CC	TT	TT	AA	CC	GG	CC	TT	CC	GG	TT	TT	AA	GG	TT	CC	CC	TT	CC	TT	CC	CC	GG	GG	GG	TT	GG	CC	CC	TT	GG	CC	CC	CC	CC	TT	CC	GG	GG	GG	AA	GG	TT	GG	AA	AA	TT
Elk-10	M	GG	CC	TT	TT	AA	CC	GG	CC	TT	CC	GG	TT	TT	AA	GG	TT	CC	CC	GG	CC	U	CC	TT	GG	GG	CC	TT	GG	TT	CC	TT	GG	CC	CC	CC	U	CC	CC	GG	GG	AA	GG	GG	CC	AA	AA	AA	CC
Elh-23	M	GG	CC	CC	TT	AA	CC	GG	CC	TT	CC	GG	TT	GG	AA	GG	TT	CC	CC	TT	CC	TT	CC	CC	GG	GG	GG	TT	GG	CC	CC	TT	GG	CC	CC	CC	CC	CC	CC	GG	GG	GG	AA	GG	TT	GG	AA	AA	TT
Elh-27	M	GG	CC	CC	U	AA	CC	GG	CC	TT	CC	GG	TT	TT	AA	GG	TT	CC	CC	TT	CC	TT	CC	CC	GG	GG	GG	TT	GG	CC	U	TT	GG	CC	CC	CC	CC	TT	CC	GG	GG	GG	AA	GG	TT	GG	AA	AA	TT
Elh-33	M	GG	CC	TT	TT	AA	CC	GG	CC	TT	CC	GG	TT	TT	U	GG	TT	CC	U	TT	U	TT	CC	CC	GG	U	U	TT	GG	CC	CC	TT	GG	CC	CC	CC	U	CC	U	GG	GG	AA	AA	GG	TT	GG	AA	AA	TT
Elh-39	M	GG	CC	TT	TT	AA	CC	GG	CC	TT	CC	GG	TT	TT	AA	GG	TT	CC	CC	TT	CC	TT	CC	CC	GG	GG	U	TT	GG	CC	CC	TT	GG	CC	CC	CC	CC	CC	TT	GG	GG	AA	AA	GG	TT	GG	AA	AA	TT
Elh-46	M	GG	CC	CC	TT	AA	CC	GG	CC	TT	CC	GG	TT	TT	AA	GG	TT	CC	CC	TT	CC	TT	CC	CC	GG	GG	GG	TT	GG	CC	CC	TT	GG	CC	CC	CC	CC	TT	CC	GG	GG	AA	AA	GG	TT	GG	AA	AA	TT
Elh-52	M	GG	CC	CC	TT	U	CC	GG	CC	TT	CC	AA	TT	TT	U	GG	TT	CC	CC	TT	CC	TT	CC	CC	GG	GG	GG	AA	GG	CC	CC	TT	GG	CC	CC	CC	CC	TT	CC	GG	GG	AA	AA	GG	CC	GG	AA	AA	CC
Elk-1	M	GG	U	TT	TT	AA	U	GG	CC	TT	U	GG	TT	TT	U	GG	TT	CC	U	GG	U	TT	CC	TT	GG	U	CC	TT	GG	TT	U	TT	GG	U	U	CC	U	CC	U	GG	GG	AA	U	GG	CC	AA	AA	U	CC
Elk-3	M	GG	CC	TT	TT	AA	CC	GG	CC	TT	CC	GG	TT	TT	AA	GG	TT	CC	CC	GG	CC	U	CC	TT	GG	GG	CC	TT	GG	TT	CC	TT	GG	CC	CC	CC	CC	CC	CC	GG	GG	GG	GG	GG	CC	AA	AA	AA	CC
Elk-5	M	GG	CC	TT	TT	AA	CC	GG	CC	TT	CC	GG	TT	TT	AA	GG	TT	CC	CC	GG	CC	TT	CC	TT	GG	GG	CC	TT	GG	TT	CC	TT	GG	CC	CC	CC	CC	CC	CC	GG	GG	U	GG	GG	CC	AA	AA	AA	CC
Elk-17	M	GG	CC	TT	TT	AA	CC	GG	CC	TT	CC	GG	TT	TT	AA	GG	TT	CC	CC	GG	CC	GG	CC	TT	GG	GG	U	U	GG	TT	U	TT	GG	CC	CC	CC	CC	CC	CC	U	GG	U	GG	GG	CC	AA	AA	AA	CC
Elk-19	M	GG	CC	TT	TT	AA	CC	GG	CC	TT	CC	GG	TT	TT	AA	GG	TT	CC	CC	GG	CC	GG	CC	TT	GG	GG	CC	TT	GG	TT	CC	TT	GG	CC	CC	CC	CC	CC	CC	GG	GG	AA	GG	GG	CC	AA	AA	AA	CC
Elk-20	M	GG	CC	TT	TT	AA	CC	GG	CC	TT	CC	GG	TT	TT	AA	GG	TT	CC	CC	GG	CC	GG	CC	TT	GG	GG	GG	AA	GG	TT	CC	TT	GG	CC	CC	CC	CC	CC	CC	GG	GG	AA	GG	GG	CC	AA	AA	AA	CC
Elk-26	M	GG	CC	TT	TT	AA	CC	GG	CC	TT	CC	GG	TT	TT	AA	GG	TT	CC	CC	GG	CC	GG	CC	TT	GG	GG	CC	TT	GG	TT	U	TT	GG	CC	CC	CC	CC	CC	CC	GG	GG	U	GG	GG	CC	AA	AA	AA	CC
Elk-28	M	GG	CC	TT	TT	AA	CC	GG	CC	TT	CC	GG	TT	TT	AA	GG	TT	CC	CC	GG	CC	GG	CC	TT	GG	GG	CC	TT	GG	TT	CC	TT	GG	CC	CC	CC	CC	CC	CC	GG	GG	AA	GG	GG	CC	AA	AA	AA	CC
Elk-32	M	GG	CC	TT	TT	AA	CC	GG	CC	TT	CC	GG	TT	TT	AA	GG	TT	CC	CC	GG	CC	GG	CC	TT	GG	GG	CC	TT	GG	TT	CC	TT	GG	CC	CC	CC	CC	CC	CC	GG	GG	AA	GG	GG	CC	AA	AA	AA	CC
Ifr-0	M	GG	CC	TT	TT	AA	CC	GG	CC	TT	CC	AA	TT	TT	AA	GG	TT	TT	CC	GG	CC	GG	CC	TT	GG	GG	CC	TT	AA	TT	CC	TT	GG	CC	CC	CC	CC	CC	TT	GG	GG	AA	GG	GG	CC	GG	AA	AA	CC
Ifr-1	M	GG	AA	TT	TT	AA	CC	GG	CC	TT	CC	AA	TT	TT	AA	GG	TT	TT	CC	GG	CC	GG	CC	TT	GG	GG	CC	TT	AA	TT	CC	TT	GG	CC	CC	CC	CC	CC	TT	GG	GG	AA	GG	GG	CC	GG	AA	AA	CC
Ifr-2	M	GG	CC	TT	TT	AA	CC	GG	CC	TT	CC	AA	TT	TT	AA	GG	TT	TT	CC	GG	CC	GG	CC	TT	GG	GG	CC	TT	AA	TT	CC	TT	GG	CC	CC	CC	U	CC	TT	GG	GG	AA	GG	GG	CC	GG	AA	AA	CC
Ifr-3	M	GG	CC	TT	TT	AA	CC	GG	CC	TT	CC	AA	TT	TT	AA	GG	TT	TT	CC	TT	CC	GG	CC	TT	GG	GG	CC	TT	GG	TT	CC	TT	GG	CC	CC	CC	U	CC	TT	U	GG	AA	GG	GG	TT	GG	AA	AA	CC
Ifr-4	M	GG	AA	TT	TT	AA	CC	GG	CC	TT	CC	AA	TT	TT	AA	GG	TT	TT	CC	TT	CC	GG	CC	TT	GG	GG	CC	TT	GG	TT	CC	TT	GG	CC	CC	CC	U	TT	TT	U	GG	AA	GG	GG	CC	GG	TT	AA	CC
Ifr-6	M	GG	AA	TT	TT	AA	CC	GG	CC	TT	CC	AA	TT	TT	AA	GG	TT	TT	CC	GG	CC	GG	CC	TT	GG	GG	CC	TT	GG	TT	CC	TT	GG	CC	CC	CC	CC	CC	U	GG	GG	AA	GG	GG	TT	GG	AA	AA	CC
Ifr-7	M	GG	AA	TT	TT	AA	CC	GG	CC	TT	CC	AA	TT	TT	AA	GG	TT	TT	CC	GG	CC	GG	CC	TT	GG	GG	CC	TT	AA	TT	CC	TT	GG	CC	CC	CC	CC	CC	U	GG	GG	AA	GG	GG	CC	GG	AA	AA	CC
Ket-0	M	U	CC	TT	TT	AA	CC	GG	CC	U	CC	AA	TT	TT	U	U	U	CC	CC	GG	CC	U	CC	TT	GG	GG	GG	AA	GG	CC	CC	U	GG	CC	CC	CC	U	TT	TT	U	GG	AA	GG	GG	CC	GG	U	AA	TT
Ket-3	M	GG	CC	TT	U	AA	CC	GG	CC	TT	CC	AA	TT	TT	U	GG	U	CC	CC	U	CC	U	CC	U	GG	GG	U	AA	GG	CC	CC	TT	GG	CC	CC	CC	U	U	TT	U	GG	AA	GG	U	CC	GG	AA	AA	TT
Ket-6	M	GG	CC	TT	TT	AA	CC	GG	CC	TT	CC	AA	TT	TT	U	U	TT	CC	CC	GG	CC	GG	CC	TT	GG	GG	GG	AA	GG	CC	U	TT	GG	CC	CC	CC	CC	TT	TT	GG	GG	AA	GG	GG	CC	GG	AA	U	TT
Ket-9	M	GG	CC	TT	TT	U	CC	GG	CC	U	CC	AA	TT	TT	U	GG	TT	CC	CC	GG	CC	U	CC	TT	GG	GG	U	AA	GG	CC	CC	U	GG	CC	CC	U	U	U	TT	U	U	AA	GG	GG	CC	GG	U	AA	TT
Ket-10	M	GG	CC	TT	TT	AA	CC	GG	CC	TT	CC	AA	TT	TT	U	GG	TT	CC	CC	GG	CC	U	CC	TT	GG	GG	GG	AA	GG	CC	CC	TT	GG	CC	CC	CC	U	TT	TT	U	GG	AA	GG	GG	CC	GG	AA	AA	TT
Ket-12	M	GG	CC	TT	TT	AA	CC	GG	CC	TT	CC	AA	TT	TT	U	U	TT	CC	CC	GG	CC	GG	CC	TT	GG	GG	GG	AA	GG	CC	CC	TT	GG	CC	CC	CC	CC	TT	CC	GG	GG	AA	GG	GG	CC	GG	AA	AA	TT
Ket-15	M	GG	CC	TT	TT	AA	CC	GG	CC	TT	CC	AA	TT	TT	U	GG	TT	CC	CC	GG	CC	U	CC	TT	GG	GG	GG	AA	GG	CC	CC	TT	GG	CC	CC	CC	U	TT	TT	U	GG	AA	GG	GG	CC	GG	AA	AA	TT
Ket-20	M	GG	CC	TT	TT	AA	CC	GG	CC	TT	CC	AA	TT	TT	U	U	TT	CC	CC	GG	CC	GG	CC	TT	GG	GG	GG	AA	GG	CC	CC	TT	GG	CC	CC	CC	CC	TT	CC	GG	GG	AA	GG	GG	CC	GG	AA	AA	TT
Khe-0	M	GG	CC	TT	TT	AA	CC	GG	CC	TT	CC	GG	TT	TT	AA	GG	CC	TT	CC	GG	CC	TT	CC	TT	GG	GG	U	TT	GG	TT	CC	TT	GG	CC	CC	CC	U	TT	CC	GG	GG	GG	AA	GG	CC	GG	TT	AA	CC
Khe-4	M	GG	CC	TT	TT	AA	CC	GG	CC	TT	CC	GG	TT	TT	AA	GG	CC	TT	CC	GG	CC	TT	CC	TT	GG	GG	CC	TT	GG	TT	CC	TT	GG	CC	CC	CC	CC	TT	CC	GG	GG	GG	AA	GG	CC	GG	TT	AA	CC
Khe-6	M	GG	CC	TT	TT	AA	CC	GG	CC	TT	CC	GG	TT	TT	AA	GG	CC	TT	CC	GG	CC	TT	CC	TT	GG	GG	CC	TT	GG	TT	CC	TT	GG	CC	CC	CC	CC	TT	CC	GG	GG	GG	AA	GG	CC	GG	TT	AA	CC
Khe-11	M	GG	CC	TT	TT	AA	CC	GG	CC	TT	CC	GG	TT	TT	AA	GG	CC	TT	CC	GG	CC	TT	CC	TT	GG	GG	CC	TT	GG	TT	CC	TT	GG	CC	CC	CC	CC	TT	CC	GG	GG	GG	AA	GG	CC	GG	TT	AA	CC
Khe-15	M	GG	CC	TT	TT	AA	CC	GG	CC	TT	CC	GG	TT	TT	AA	GG	CC	TT	CC	GG	CC	TT	CC	TT	GG	GG	CC	TT	GG	TT	CC	TT	GG	CC	CC	CC	CC	TT	CC	GG	GG	GG	AA	GG	CC	GG	TT	AA	CC
Khe-17	M	GG	CC	TT	TT	AA	CC	GG	CC	TT	CC	GG	TT	TT	AA	GG	CC	TT	CC	GG	CC	TT	CC	TT	GG	GG	U	TT	GG	TT	CC	TT	GG	CC	CC	CC	CC	TT	CC	GG	GG	GG	AA	GG	CC	GG	TT	AA	CC
Khe-21	M	GG	CC	TT	TT	AA	CC	GG	CC	TT	CC	GG	TT	TT	AA	GG	CC	TT	CC	GG	CC	TT	CC	TT	GG	GG	CC	TT	GG	TT	CC	TT	GG	CC	CC	CC	CC	TT	CC	GG	GG	GG	AA	GG	CC	GG	TT	AA	CC
Khe-31	M	GG	CC	TT	TT	AA	CC	GG	CC	TT	CC	GG	TT	TT	AA	GG	CC	TT	CC	GG	CC	TT	CC	TT	GG	GG	CC	TT	GG	TT	U	TT	GG	CC	CC	CC	CC	TT	CC	GG	GG	GG	GG	GG	CC	GG	AA	AA	CC
Khe-32	M	GG	CC	TT	TT	U	CC	GG	CC	TT	CC	GG	TT	TT	AA	GG	CC	TT	CC	GG	CC	TT	CC	TT	GG	GG	CC	TT	GG	TT	CC	TT	GG	CC	CC	CC	CC	TT	CC	GG	GG	GG	GG	GG	CC	GG	AA	AA	CC
Khe-36	M	GG	CC	TT	TT	AA	CC	GG	CC	TT	CC	GG	TT	TT	AA	GG	CC	TT	U	GG	CC	TT	CC	TT	GG	GG	CC	TT	GG	TT	CC	TT	GG	CC	CC	CC	CC	TT	CC	GG	GG	GG	AA	GG	CC	GG	TT	AA	CC
Meh-0	M	GG	U	TT	TT	AA	CC	GG	CC	TT	CC	AA	TT	U	AA	GG	TT	CC	CC	GG	CC	TT	CC	CC	GG	GG	GG	AA	GG	U	CC	TT	GG	CC	CC	CC	U	TT	U	GG	GG	AA	GG	GG	CC	GG	AA	AA	CC
Meh-2	M	GG	U	TT	TT	AA	CC	GG	CC	TT	CC	AA	TT	TT	AA	GG	TT	CC	CC	GG	CC	TT	CC	CC	GG	GG	GG	AA	GG	TT	CC	TT	GG	CC	CC	CC	CC	TT	TT	GG	GG	AA	GG	GG	CC	GG	AA	AA	CC
Meh-4	M	GG	AA	TT	TT	AA	CC	AA	CC	TT	CC	AA	TT	U	AA	GG	U	CC	CC	GG	CC	TT	CC	TT	GG	GG	GG	AA	GG	TT	CC	TT	U	CC	CC	CC	U	TT	U	GG	GG	AA	GG	GG	CC	GG	AA	AA	CC
Meh-7	M	GG	U	TT	TT	AA	CC	GG	CC	TT	CC	AA	TT	TT	AA	GG	TT	CC	CC	GG	CC	TT	CC	CC	GG	GG	GG	AA	GG	TT	CC	TT	GG	CC	CC	CC	CC	TT	U	GG	GG	AA	GG	GG	CC	GG	AA	AA	CC
Meh-9	M	GG	U	TT	TT	AA	CC	GG	CC	TT	CC	AA	TT	TT	AA	GG	TT	CC	CC	GG	CC	TT	CC	CC	GG	GG	GG	AA	GG	U	CC	TT	GG	CC	CC	CC	U	TT	TT	GG	GG	AA	GG	GG	CC	GG	AA	AA	CC
Meh-11	M	GG	U	TT	TT	AA	CC	GG	CC	TT	CC	AA	TT	TT	AA	GG	TT	CC	CC	GG	CC	TT	CC	CC	GG	GG	GG	AA	GG	TT	CC	TT	GG	CC	CC	CC	U	TT	U	GG	GG	AA	GG	GG	CC	GG	AA	AA	CC
Meh-12	M	GG	U	TT	TT	AA	CC	GG	CC	TT	CC	AA	TT	TT	AA	GG	TT	CC	CC	GG	CC	TT	CC	CC	GG	GG	GG	AA	GG	TT	CC	TT	GG	CC	CC	CC	CC	TT	TT	GG	GG	AA	GG	GG	CC	GG	AA	AA	CC
Meh-13	M	GG	U	TT	TT	AA	CC	GG	CC	TT	CC	AA	TT	TT	AA	GG	TT	CC	CC	GG	CC	TT	CC	CC	GG	GG	GG	AA	GG	TT	CC	TT	GG	CC	CC	CC	U	TT	TT	GG	GG	AA	GG	GG	CC	GG	AA	AA	CC
Meh-14	M	GG	U	TT	TT	U	CC	GG	CC	TT	CC	AA	TT	TT	AA	GG	TT	CC	CC	GG	CC	TT	CC	CC	GG	GG	GG	AA	GG	TT	CC	TT	GG	CC	CC	CC	CC	TT	TT	GG	GG	AA	GG	GG	CC	GG	AA	AA	CC
Meh-15	M	GG	U	TT	TT	AA	CC	GG	CC	TT	CC	AA	TT	TT	AA	GG	TT	CC	CC	GG	CC	TT	CC	CC	GG	GG	GG	AA	GG	U	CC	TT	GG	CC	CC	CC	CC	TT	U	GG	GG	AA	GG	GG	CC	GG	AA	AA	CC
Oua-0	M	GG	CC	TT	TT	AA	CC	AA	U	TT	CC	GG	TT	TT	U	GG	TT	CC	CC	TT	CC	TT	CC	CC	GG	U	U	AA	GG	CC	CC	TT	GG	CC	CC	CC	U	CC	TT	GG	GG	GG	AA	GG	CC	GG	AA	AA	TT
Set-0	M	GG	CC	TT	TT	AA	CC	AA	CC	TT	CC	GG	TT	GG	AA	GG	TT	CC	CC	TT	U	TT	CC	TT	GG	GG	U	AA	GG	CC	CC	TT	GG	CC	CC	CC	CC	CC	CC	GG	GG	GG	GG	GG	TT	GG	AA	AA	TT
Set-1	M	GG	CC	TT	TT	AA	CC	AA	CC	TT	CC	GG	TT	GG	AA	GG	TT	CC	CC	TT	U	TT	CC	TT	GG	GG	GG	AA	GG	CC	U	TT	GG	CC	CC	CC	CC	CC	CC	GG	GG	GG	GG	GG	TT	GG	AA	AA	TT
Set-2	M	GG	CC	TT	TT	AA	CC	AA	CC	TT	CC	GG	TT	GG	AA	GG	TT	CC	CC	TT	U	TT	CC	TT	GG	GG	GG	AA	GG	CC	CC	TT	GG	CC	CC	CC	CC	CC	CC	GG	GG	GG	GG	GG	TT	GG	AA	AA	TT
Set-3	M	GG	CC	TT	TT	AA	CC	AA	CC	TT	CC	GG	TT	GG	AA	GG	TT	CC	CC	TT	U	TT	CC	TT	GG	GG	GG	AA	GG	CC	CC	TT	GG	CC	CC	CC	CC	CC	CC	GG	GG	GG	GG	GG	TT	GG	AA	AA	TT
Set-4	M	GG	CC	TT	TT	AA	CC	AA	CC	TT	CC	GG	TT	GG	AA	GG	TT	CC	CC	TT	U	TT	CC	TT	GG	GG	GG	AA	GG	CC	CC	TT	GG	CC	CC	CC	CC	CC	CC	GG	GG	GG	GG	GG	TT	GG	AA	AA	TT
Set-5	M	GG	CC	TT	TT	AA	CC	AA	CC	TT	CC	GG	TT	GG	AA	GG	TT	CC	CC	TT	U	TT	CC	TT	GG	GG	GG	AA	GG	CC	CC	TT	GG	CC	CC	CC	CC	CC	CC	GG	GG	GG	GG	GG	TT	GG	AA	AA	TT
Set-6	M	GG	CC	TT	TT	AA	CC	GG	CC	TT	CC	GG	TT	TT	U	GG	CC	TT	CC	TT	CC	TT	CC	TT	GG	GG	GG	AA	GG	CC	CC	TT	GG	CC	CC	CC	CC	CC	CC	GG	GG	GG	AA	GG	TT	GG	AA	AA	TT
Tah-0	M	GG	AA	TT	TT	AA	CC	GG	CC	TT	CC	AA	TT	TT	AA	GG	TT	CC	CC	GG	CC	TT	CC	CC	GG	GG	GG	AA	GG	TT	U	TT	GG	CC	CC	CC	U	TT	TT	GG	GG	AA	GG	GG	CC	GG	AA	AA	TT
Tah-1	M	GG	CC	TT	TT	AA	CC	GG	CC	TT	CC	AA	TT	TT	AA	GG	TT	CC	CC	GG	CC	TT	CC	CC	GG	GG	GG	AA	GG	TT	CC	TT	GG	CC	CC	CC	CC	CC	U	GG	GG	AA	GG	GG	CC	GG	AA	AA	TT
Tah-2	M	GG	AA	TT	TT	AA	CC	GG	CC	TT	CC	AA	TT	TT	AA	GG	TT	CC	CC	GG	CC	TT	CC	CC	GG	GG	GG	AA	GG	TT	CC	TT	GG	CC	CC	CC	U	TT	TT	GG	GG	AA	GG	GG	CC	GG	AA	AA	TT
Tah-3	M	GG	AA	TT	TT	AA	CC	GG	CC	TT	CC	AA	TT	TT	AA	GG	TT	CC	CC	GG	CC	TT	CC	CC	GG	GG	GG	AA	GG	TT	CC	TT	GG	CC	CC	CC	CC	TT	TT	GG	GG	AA	GG	GG	CC	GG	AA	AA	TT
Tah-4	M	GG	CC	TT	TT	AA	CC	GG	CC	TT	CC	AA	TT	TT	AA	GG	TT	CC	CC	GG	CC	TT	CC	CC	GG	GG	GG	AA	GG	TT	CC	TT	GG	CC	CC	CC	CC	CC	TT	GG	GG	AA	GG	GG	CC	GG	AA	AA	TT
Tah-5	M	GG	CC	TT	TT	AA	CC	GG	CC	TT	CC	AA	TT	TT	AA	GG	TT	CC	CC	GG	CC	TT	CC	CC	GG	GG	GG	AA	GG	TT	CC	TT	GG	CC	CC	CC	CC	CC	U	GG	GG	AA	GG	GG	CC	GG	AA	AA	TT
Tah-6	M	GG	CC	TT	TT	AA	CC	GG	CC	TT	CC	AA	TT	TT	AA	GG	TT	CC	CC	GG	CC	TT	CC	CC	GG	GG	GG	AA	GG	TT	CC	TT	GG	CC	CC	CC	CC	CC	U	GG	GG	AA	GG	GG	CC	GG	AA	AA	TT
Tah-7	M	GG	CC	TT	TT	AA	CC	GG	CC	TT	CC	AA	TT	TT	AA	GG	TT	CC	CC	GG	CC	TT	CC	CC	GG	GG	GG	AA	GG	TT	CC	TT	GG	CC	CC	CC	U	CC	U	GG	GG	AA	GG	GG	CC	GG	AA	AA	TT
Tah-10	M	GG	AA	TT	TT	AA	CC	GG	CC	TT	CC	AA	TT	TT	AA	GG	TT	CC	CC	GG	CC	TT	CC	CC	GG	GG	GG	AA	GG	TT	CC	TT	GG	CC	CC	CC	U	TT	TT	GG	GG	AA	GG	GG	CC	GG	AA	AA	TT
Tah-11	M	GG	CC	TT	TT	AA	CC	GG	CC	TT	CC	AA	TT	TT	AA	GG	TT	CC	CC	GG	CC	TT	CC	CC	GG	GG	GG	AA	GG	TT	CC	TT	GG	CC	CC	CC	CC	CC	U	GG	GG	AA	GG	GG	CC	GG	AA	AA	TT
Taz-0	M	GG	AA	TT	TT	AA	CC	GG	CC	TT	CC	AA	TT	TT	AA	GG	TT	CC	CC	TT	CC	TT	CC	TT	GG	GG	GG	AA	GG	U	CC	TT	GG	CC	CC	CC	CC	TT	U	GG	GG	AA	GG	GG	CC	GG	AA	AA	CC
Taz-3	M	GG	AA	TT	TT	AA	CC	GG	CC	TT	CC	AA	TT	GG	AA	GG	TT	CC	CC	GG	CC	TT	CC	TT	GG	GG	GG	AA	GG	TT	CC	TT	GG	CC	CC	CC	U	TT	U	GG	GG	AA	GG	GG	CC	GG	AA	AA	TT
Taz-6	M	GG	AA	TT	TT	AA	CC	GG	CC	TT	CC	AA	TT	TT	AA	GG	TT	CC	CC	TT	CC	TT	CC	TT	GG	GG	GG	AA	GG	TT	U	TT	GG	CC	CC	CC	U	TT	U	GG	GG	AA	GG	GG	CC	GG	AA	AA	CC
Taz-11	M	GG	AA	TT	TT	AA	CC	GG	CC	TT	CC	AA	TT	TT	AA	GG	TT	CC	CC	TT	CC	TT	CC	TT	GG	GG	GG	AA	GG	TT	CC	TT	GG	CC	CC	CC	U	TT	TT	GG	GG	AA	GG	GG	CC	GG	AA	AA	CC
Taz-16	M	GG	AA	TT	TT	AA	CC	GG	CC	TT	CC	AA	TT	GG	AA	GG	TT	CC	CC	GG	CC	TT	CC	TT	GG	GG	GG	AA	GG	TT	CC	TT	GG	CC	CC	CC	CC	TT	U	GG	GG	AA	GG	GG	CC	GG	AA	AA	TT
Taz-18	M	GG	AA	TT	TT	AA	CC	GG	CC	TT	CC	AA	TT	TT	AA	GG	TT	CC	CC	TT	CC	TT	CC	TT	GG	GG	GG	AA	GG	TT	CC	TT	GG	CC	CC	CC	CC	TT	TT	GG	GG	AA	GG	GG	CC	GG	AA	AA	CC
Til-0	M	GG	CC	CC	GG	AA	CC	GG	CC	TT	CC	AA	TT	GG	AA	GG	TT	CC	CC	GG	CC	GG	CC	CC	GG	GG	GG	AA	GG	U	CC	TT	GG	CC	CC	CC	CC	CC	U	GG	GG	GG	AA	GG	TT	GG	AA	AA	TT
Til-1	M	GG	CC	CC	GG	AA	CC	GG	CC	TT	CC	AA	TT	GG	AA	GG	TT	CC	CC	GG	CC	GG	CC	CC	GG	GG	GG	AA	GG	U	CC	TT	GG	CC	CC	CC	CC	CC	U	GG	GG	GG	AA	GG	TT	GG	AA	AA	TT
Til-2	M	GG	CC	CC	GG	AA	CC	GG	CC	TT	CC	AA	TT	GG	U	GG	TT	CC	U	GG	U	GG	CC	CC	GG	U	U	AA	GG	TT	CC	TT	GG	CC	CC	CC	U	CC	U	GG	GG	GG	AA	GG	TT	GG	AA	U	TT
Til-3	M	GG	CC	CC	GG	U	CC	GG	CC	TT	CC	AA	TT	GG	AA	GG	TT	CC	CC	GG	CC	GG	CC	CC	GG	GG	GG	AA	GG	U	CC	TT	GG	CC	CC	CC	U	CC	U	GG	GG	GG	AA	GG	TT	GG	AA	AA	TT
Til-4	M	GG	CC	CC	GG	AA	CC	GG	CC	TT	CC	AA	TT	GG	AA	GG	TT	CC	CC	GG	CC	GG	CC	CC	GG	GG	GG	AA	GG	TT	CC	TT	GG	CC	CC	CC	CC	CC	U	GG	GG	GG	AA	GG	TT	GG	AA	AA	TT
Til-7	M	GG	CC	CC	GG	AA	CC	GG	CC	TT	CC	AA	TT	GG	AA	GG	TT	CC	U	GG	CC	GG	CC	CC	GG	U	U	AA	GG	TT	CC	TT	GG	CC	CC	CC	CC	CC	CC	GG	GG	GG	U	GG	TT	GG	AA	AA	TT
Til-9	M	GG	CC	CC	GG	AA	U	GG	CC	TT	CC	AA	TT	GG	U	GG	TT	CC	U	GG	U	GG	CC	CC	GG	U	U	AA	GG	TT	CC	TT	GG	CC	CC	CC	U	CC	U	GG	GG	GG	AA	GG	TT	GG	AA	AA	TT
Til-13	M	GG	CC	CC	GG	U	CC	GG	CC	TT	CC	AA	TT	GG	AA	GG	TT	CC	CC	GG	CC	GG	CC	CC	GG	GG	GG	AA	GG	TT	U	TT	GG	CC	CC	CC	CC	CC	U	GG	GG	GG	AA	GG	TT	GG	AA	AA	TT
Til-15	M	GG	CC	CC	GG	AA	CC	GG	CC	TT	CC	AA	TT	GG	AA	GG	TT	CC	CC	GG	CC	GG	CC	CC	GG	GG	GG	AA	GG	TT	CC	TT	GG	CC	CC	CC	U	CC	U	GG	GG	GG	AA	GG	TT	GG	AA	AA	TT
Til-18	M	GG	CC	CC	GG	AA	CC	GG	CC	TT	CC	AA	TT	GG	AA	GG	TT	CC	CC	GG	CC	GG	CC	CC	GG	GG	GG	AA	GG	TT	CC	TT	GG	CC	CC	CC	CC	CC	U	GG	GG	GG	AA	GG	TT	GG	AA	AA	TT
Tiz-0	M	GG	AA	TT	TT	AA	CC	GG	CC	TT	CC	AA	TT	TT	AA	GG	TT	CC	CC	GG	CC	TT	CC	TT	GG	GG	GG	AA	GG	TT	CC	TT	GG	CC	CC	CC	CC	TT	TT	GG	GG	AA	GG	GG	CC	GG	AA	AA	CC
Tiz-1	M	GG	AA	TT	TT	AA	CC	GG	CC	TT	CC	AA	TT	TT	AA	GG	TT	CC	CC	GG	CC	TT	CC	TT	GG	GG	GG	AA	GG	TT	CC	TT	GG	CC	CC	CC	CC	TT	TT	GG	GG	AA	GG	GG	CC	GG	AA	AA	CC
Tiz-2	M	GG	AA	TT	TT	AA	CC	GG	CC	TT	CC	AA	TT	TT	AA	GG	TT	CC	CC	GG	CC	TT	CC	TT	GG	GG	GG	AA	GG	TT	CC	TT	GG	CC	CC	CC	CC	TT	TT	GG	GG	AA	GG	GG	CC	GG	AA	AA	CC
Tiz-3	M	GG	AA	TT	TT	AA	CC	GG	CC	TT	CC	AA	TT	TT	AA	GG	TT	CC	CC	GG	CC	TT	CC	TT	GG	GG	GG	AA	GG	TT	CC	TT	GG	CC	CC	CC	CC	TT	TT	GG	GG	AA	GG	GG	CC	GG	AA	AA	CC
Tiz-4	M	GG	CC	TT	TT	AA	CC	AA	CC	TT	CC	AA	TT	GG	AA	GG	TT	CC	CC	GG	CC	TT	CC	CC	GG	GG	GG	AA	GG	TT	CC	TT	GG	CC	CC	CC	CC	TT	TT	GG	GG	AA	GG	GG	CC	GG	AA	AA	TT
Tiz-5	M	GG	AA	TT	TT	AA	CC	GG	CC	TT	CC	AA	TT	TT	AA	GG	TT	CC	CC	GG	CC	TT	CC	TT	GG	GG	GG	AA	GG	TT	CC	TT	GG	CC	CC	CC	U	TT	TT	GG	GG	AA	GG	GG	CC	GG	AA	AA	CC
Tiz-6	M	GG	CC	TT	TT	AA	CC	AA	CC	TT	CC	AA	TT	GG	AA	GG	TT	CC	CC	GG	CC	TT	CC	CC	GG	GG	GG	AA	GG	TT	CC	TT	GG	CC	CC	CC	CC	TT	TT	GG	GG	AA	GG	GG	CC	GG	AA	AA	TT
Tiz-7	M	GG	CC	TT	TT	AA	CC	AA	CC	TT	CC	AA	TT	GG	AA	GG	TT	CC	CC	GG	CC	TT	CC	CC	GG	GG	GG	AA	GG	TT	CC	TT	GG	CC	CC	CC	CC	TT	TT	GG	GG	AA	GG	GG	CC	GG	AA	AA	TT
Tiz-8	M	GG	CC	TT	TT	AA	CC	AA	CC	TT	CC	AA	TT	GG	AA	GG	TT	CC	CC	GG	CC	TT	CC	CC	GG	GG	GG	AA	GG	TT	CC	TT	GG	CC	CC	CC	CC	TT	TT	GG	GG	AA	GG	GG	CC	GG	AA	AA	TT
Tiz-9	M	GG	CC	TT	TT	AA	CC	AA	CC	TT	CC	AA	TT	GG	AA	GG	TT	CC	CC	GG	CC	TT	CC	CC	GG	GG	GG	AA	GG	TT	CC	TT	GG	CC	CC	CC	CC	TT	TT	GG	GG	AA	GG	GG	CC	GG	AA	AA	TT
Zin-0	M	U	CC	TT	TT	AA	CC	GG	GG	U	CC	AA	TT	U	AA	U	TT	CC	CC	GG	U	TT	CC	CC	GG	GG	GG	TT	GG	CC	CC	CC	GG	CC	CC	CC	U	U	TT	U	U	GG	GG	AA	CC	GG	TT	AA	TT
Zin-1	M	GG	CC	TT	TT	AA	CC	GG	GG	TT	CC	AA	TT	GG	AA	U	TT	CC	CC	GG	U	TT	CC	CC	GG	GG	GG	TT	GG	CC	CC	CC	GG	CC	CC	CC	TT	TT	TT	U	GG	GG	GG	AA	CC	GG	TT	AA	TT
Zin-2	M	GG	CC	TT	TT	AA	CC	GG	GG	TT	CC	AA	TT	GG	AA	GG	TT	CC	CC	GG	U	TT	CC	CC	GG	GG	GG	TT	GG	CC	CC	CC	GG	CC	CC	CC	TT	TT	TT	GG	GG	GG	U	AA	CC	GG	TT	AA	TT
Zin-4	M	GG	CC	TT	TT	AA	CC	GG	GG	TT	CC	AA	TT	GG	AA	U	TT	CC	CC	GG	U	U	CC	CC	GG	GG	GG	TT	GG	CC	CC	CC	GG	CC	CC	CC	TT	TT	U	U	GG	GG	AA	AA	CC	GG	AA	AA	CC
Zin-6	M	U	CC	TT	TT	AA	CC	GG	U	TT	CC	AA	TT	U	AA	U	TT	CC	CC	GG	AA	TT	CC	CC	GG	GG	GG	TT	GG	CC	CC	U	GG	CC	CC	CC	TT	TT	TT	U	U	GG	U	AA	CC	GG	U	AA	TT
Zin-7	M	GG	CC	TT	TT	AA	CC	GG	GG	TT	CC	AA	TT	GG	AA	GG	TT	CC	CC	GG	U	TT	CC	CC	GG	GG	GG	TT	GG	CC	CC	CC	GG	CC	CC	CC	TT	TT	TT	GG	GG	GG	U	AA	CC	GG	TT	AA	TT
Zin-8	M	GG	CC	TT	TT	AA	CC	GG	GG	TT	CC	AA	TT	GG	U	GG	U	CC	CC	GG	U	TT	CC	CC	GG	GG	GG	TT	GG	CC	CC	CC	GG	CC	CC	CC	TT	TT	TT	GG	GG	GG	U	AA	CC	GG	TT	AA	TT
Zin-9	M	GG	CC	TT	TT	AA	CC	GG	GG	TT	CC	AA	TT	GG	AA	U	TT	CC	CC	GG	U	TT	CC	CC	GG	GG	GG	TT	GG	CC	CC	CC	GG	CC	CC	CC	TT	TT	TT	U	GG	GG	GG	AA	CC	GG	TT	AA	TT
Zin-10	M	GG	CC	TT	TT	AA	CC	GG	GG	TT	CC	AA	TT	GG	AA	U	TT	CC	CC	GG	U	TT	CC	CC	GG	GG	U	TT	GG	CC	CC	CC	GG	CC	CC	CC	TT	U	TT	U	GG	GG	U	AA	CC	GG	TT	AA	TT
Adc-5	IP	AA	CC	TT	TT	GG	CC	AA	CC	TT	CC	GG	TT	GG	AA	CC	TT	CC	CC	GG	CC	TT	CC	TT	GG	GG	CC	TT	GG	TT	CC	CC	GG	CC	CC	CC	TT	TT	TT	GG	AA	GG	U	AA	TT	GG	TT	AA	CC
Adm-0	IP	AA	CC	TT	TT	AA	CC	AA	CC	TT	CC	GG	TT	TT	GG	GG	TT	CC	CC	TT	AA	GG	CC	TT	GG	TT	GG	TT	AA	CC	U	TT	GG	CC	CC	TT	TT	TT	CC	GG	GG	GG	U	GG	CC	AA	TT	AA	CC
Adv-0	IP	AA	AA	CC	TT	AA	CC	AA	GG	TT	CC	GG	TT	TT	U	GG	TT	CC	CC	TT	CC	TT	CC	TT	GG	GG	GG	AA	GG	U	CC	TT	GG	CC	CC	CC	TT	TT	CC	GG	AA	GG	GG	GG	CC	GG	AA	AA	CC
Agu-6	IP	GG	AA	CC	TT	AA	CC	AA	GG	TT	CC	GG	TT	TT	U	GG	TT	CC	CC	TT	CC	TT	CC	TT	GG	GG	GG	AA	AA	TT	CC	TT	AA	CC	CC	CC	TT	CC	CC	GG	AA	GG	AA	GG	CC	GG	AA	AA	CC
Ala-0	IP	GG	AA	CC	TT	AA	CC	AA	CC	TT	CC	GG	TT	TT	GG	GG	TT	CC	CC	TT	CC	GG	CC	TT	GG	TT	GG	TT	AA	TT	CC	CC	U	CC	CC	TT	TT	TT	TT	GG	GG	GG	GG	AA	CC	AA	TT	AA	CC
Alb-1	IP	AA	AA	TT	TT	AA	CC	AA	CC	TT	CC	GG	TT	TT	AA	U	TT	CC	CC	TT	CC	GG	CC	TT	AA	GG	CC	TT	AA	CC	CC	TT	GG	CC	CC	TT	TT	TT	CC	TT	AA	AA	GG	AA	CC	GG	TT	AA	CC
Ale-4	IP	AA	CC	CC	GG	AA	CC	GG	GG	TT	CC	GG	TT	TT	GG	U	TT	CC	CC	TT	CC	TT	TT	TT	GG	GG	U	AA	GG	CC	CC	CC	AA	CC	CC	TT	TT	TT	CC	GG	AA	GG	GG	GG	CC	AA	AA	AA	CC
Ali-1	IP	GG	CC	U	TT	AA	CC	AA	GG	TT	CC	GG	TT	TT	AA	U	TT	CC	CC	TT	U	GG	CC	TT	GG	GG	CC	TT	AA	CC	U	CC	GG	CC	CC	TT	TT	TT	CC	GG	GG	GG	GG	AA	CC	AA	U	AA	CC
All-0	IP	GG	AA	TT	TT	AA	CC	AA	CC	TT	CC	GG	TT	TT	AA	CC	TT	CC	CC	GG	CC	TT	CC	CC	GG	GG	U	TT	AA	TT	CC	TT	AA	CC	CC	TT	TT	TT	CC	GG	GG	GG	AA	AA	TT	AA	AA	GG	CC
Alm-0	IP	GG	CC	TT	GG	AA	CC	GG	GG	TT	CC	GG	TT	TT	U	GG	TT	CC	CC	TT	CC	TT	CC	TT	GG	GG	GG	AA	AA	U	CC	TT	GG	CC	CC	CC	TT	TT	CC	GG	AA	AA	GG	GG	CC	GG	AA	AA	CC
Alo-0	IP	AA	AA	TT	TT	GG	CC	AA	U	TT	CC	GG	TT	TT	AA	CC	TT	CC	CC	TT	CC	TT	CC	CC	GG	GG	U	TT	GG	TT	TT	TT	GG	CC	CC	TT	TT	TT	CC	GG	GG	GG	AA	GG	U	GG	TT	GG	CC
Amu-0	IP	AA	AA	TT	TT	GG	CC	GG	CC	TT	CC	GG	TT	GG	AA	GG	TT	CC	CC	TT	AA	GG	CC	CC	GG	GG	U	TT	AA	CC	TT	TT	GG	CC	CC	TT	TT	TT	CC	TT	GG	GG	GG	AA	TT	AA	TT	AA	CC
Ang-0	IP	AA	CC	U	TT	GG	CC	AA	CC	TT	CC	GG	TT	TT	AA	CC	CC	TT	CC	GG	CC	GG	CC	CC	GG	GG	U	AA	AA	CC	U	TT	U	CC	U	CC	TT	CC	TT	GG	U	GG	U	GG	TT	AA	AA	AA	CC
Ara-4	IP	GG	AA	TT	TT	GG	CC	AA	CC	TT	CC	GG	TT	TT	AA	CC	CC	TT	CC	TT	CC	TT	CC	CC	AA	GG	U	AA	GG	U	CC	TT	GG	CC	CC	TT	TT	CC	CC	GG	GG	AA	GG	AA	CC	GG	TT	AA	CC
Ave-1	IP	GG	AA	TT	TT	GG	CC	AA	CC	TT	CC	GG	TT	TT	AA	GG	TT	CC	CC	GG	CC	TT	CC	CC	GG	GG	U	TT	GG	TT	CC	CC	GG	CC	CC	TT	TT	TT	CC	GG	AA	GG	GG	AA	CC	GG	TT	AA	CC
Aya-1	IP	GG	CC	TT	TT	GG	CC	AA	CC	TT	CC	GG	TT	GG	U	CC	CC	TT	CC	TT	CC	GG	CC	CC	GG	GG	GG	AA	AA	TT	U	CC	GG	CC	CC	TT	TT	CC	CC	GG	GG	GG	AA	AA	CC	AA	AA	AA	CC
Bar-1	IP	AA	CC	CC	TT	AA	CC	AA	CC	TT	CC	GG	TT	U	AA	CC	TT	CC	CC	TT	CC	GG	CC	CC	AA	GG	U	AA	AA	U	CC	TT	GG	CC	CC	TT	TT	TT	CC	GG	GG	GG	GG	AA	TT	AA	TT	AA	CC
Bdm-0	IP	GG	CC	TT	TT	AA	CC	GG	GG	TT	CC	AA	TT	GG	AA	U	TT	CC	CC	GG	CC	TT	CC	CC	GG	GG	GG	AA	GG	TT	CC	CC	AA	CC	CC	CC	TT	CC	TT	GG	AA	AA	AA	AA	CC	GG	AA	AA	CC
Bea-0	IP	AA	CC	TT	TT	AA	CC	AA	CC	TT	CC	GG	TT	TT	GG	GG	TT	CC	CC	TT	AA	GG	CC	TT	AA	TT	CC	TT	AA	CC	U	CC	GG	CC	CC	TT	TT	TT	CC	GG	GG	GG	U	AA	CC	AA	TT	AA	CC
Ben-0	IP	GG	AA	TT	TT	AA	CC	AA	CC	GG	CC	GG	TT	GG	U	CC	CC	TT	CC	GG	CC	GG	CC	TT	AA	TT	CC	TT	GG	CC	CC	CC	GG	CC	AA	TT	TT	TT	CC	GG	GG	GG	GG	AA	TT	GG	TT	AA	CC
Ber-0	IP	GG	AA	TT	GG	GG	U	AA	U	TT	CC	GG	TT	U	U	U	TT	CC	U	TT	U	TT	CC	TT	GG	U	GG	AA	AA	CC	TT	CC	GG	CC	CC	TT	TT	TT	U	GG	GG	AA	GG	AA	U	GG	TT	AA	CC
Bis-0	IP	AA	AA	TT	GG	AA	CC	GG	GG	TT	CC	GG	TT	TT	AA	U	TT	CC	CC	TT	CC	TT	CC	TT	GG	GG	GG	AA	AA	U	CC	CC	GG	CC	CC	TT	TT	CC	CC	GG	GG	GG	AA	GG	TT	AA	AA	AA	CC
Boa-0	IP	GG	AA	TT	TT	AA	CC	AA	GG	TT	CC	GG	TT	TT	AA	CC	TT	CC	CC	TT	CC	TT	CC	CC	AA	GG	GG	TT	AA	CC	CC	TT	GG	CC	CC	TT	TT	TT	CC	GG	GG	AA	GG	AA	CC	GG	TT	AA	TT
Bob-0	IP	GG	CC	CC	GG	GG	CC	GG	GG	TT	CC	GG	CC	GG	AA	CC	TT	TT	CC	TT	CC	GG	CC	U	AA	GG	CC	TT	AA	CC	CC	TT	GG	CC	CC	TT	TT	TT	CC	GG	GG	AA	GG	AA	CC	AA	TT	AA	CC
Bra-0	IP	GG	AA	TT	TT	AA	CC	AA	CC	TT	CC	GG	TT	TT	AA	CC	TT	CC	CC	TT	CC	TT	CC	TT	GG	TT	U	TT	GG	TT	CC	CC	GG	CC	AA	TT	TT	TT	CC	GG	GG	AA	GG	AA	CC	GG	TT	GG	CC
Cab-3	IP	AA	CC	TT	GG	GG	CC	AA	CC	TT	CC	GG	TT	TT	U	GG	TT	CC	GG	TT	CC	GG	CC	TT	GG	GG	CC	TT	AA	CC	U	CC	GG	CC	CC	TT	TT	CC	CC	GG	GG	U	AA	AA	CC	GG	AA	AA	CC
Cad-0	IP	GG	AA	TT	GG	AA	CC	AA	CC	TT	CC	GG	TT	TT	U	GG	TT	CC	CC	TT	CC	GG	CC	TT	GG	GG	CC	TT	AA	U	U	TT	AA	CC	CC	TT	TT	CC	CC	GG	GG	GG	GG	AA	CC	GG	TT	AA	CC
Cae-0	IP	GG	CC	TT	GG	AA	CC	GG	GG	TT	CC	GG	TT	GG	GG	GG	TT	CC	CC	TT	CC	GG	CC	TT	GG	GG	U	TT	GG	CC	CC	CC	GG	CC	CC	TT	TT	TT	CC	GG	AA	AA	AA	GG	TT	GG	AA	AA	CC
Cal-0	IP	GG	CC	TT	TT	GG	CC	AA	GG	TT	CC	GG	TT	TT	AA	GG	TT	CC	CC	GG	CC	GG	CC	TT	GG	GG	GG	AA	AA	TT	CC	CC	AA	CC	CC	CC	TT	CC	CC	GG	GG	AA	AA	AA	TT	GG	AA	AA	TT
Cap-1	IP	GG	CC	TT	TT	AA	CC	AA	CC	TT	CC	GG	TT	GG	GG	CC	CC	TT	GG	TT	U	TT	CC	CC	AA	TT	CC	TT	AA	CC	TT	CC	GG	TT	CC	TT	TT	CC	CC	GG	AA	GG	GG	GG	TT	AA	AA	AA	CC
Car-1	IP	GG	AA	TT	GG	AA	CC	AA	CC	TT	CC	AA	TT	TT	AA	GG	TT	CC	CC	GG	U	TT	CC	CC	GG	GG	GG	TT	GG	CC	CC	TT	AA	CC	AA	TT	TT	TT	TT	GG	GG	GG	GG	AA	CC	AA	AA	AA	CC
Cay-0	IP	AA	AA	CC	TT	AA	CC	AA	CC	TT	CC	GG	TT	GG	AA	U	TT	CC	CC	TT	CC	TT	CC	CC	GG	GG	GG	AA	AA	CC	CC	TT	GG	CC	AA	TT	TT	TT	CC	GG	AA	AA	AA	AA	TT	AA	TT	AA	CC
Cda-5	IP	AA	AA	TT	TT	AA	CC	AA	CC	TT	CC	GG	TT	TT	AA	CC	TT	CC	CC	GG	CC	TT	CC	TT	GG	U	CC	TT	GG	CC	CC	TT	GG	CC	CC	TT	TT	TT	CC	GG	GG	GG	GG	GG	CC	GG	U	AA	CC
Cdc-3	IP	GG	AA	TT	TT	AA	CC	U	GG	TT	CC	GG	TT	TT	AA	CC	CC	TT	CC	GG	CC	TT	CC	CC	AA	GG	U	TT	AA	CC	CC	CC	AA	CC	CC	TT	TT	TT	CC	GG	AA	AA	U	AA	U	GG	AA	GG	CC
Cdl-0	IP	GG	AA	TT	TT	AA	CC	AA	CC	TT	CC	AA	TT	GG	GG	GG	CC	TT	CC	GG	U	GG	CC	CC	AA	GG	GG	AA	AA	CC	CC	TT	GG	CC	CC	CC	CC	TT	TT	GG	GG	GG	GG	AA	CC	AA	TT	AA	CC
Cdm-0	IP	AA	CC	TT	TT	AA	CC	AA	CC	TT	CC	GG	TT	TT	GG	GG	TT	CC	CC	TT	AA	GG	CC	U	GG	TT	GG	TT	AA	TT	CC	TT	AA	CC	CC	TT	TT	TT	TT	GG	GG	GG	GG	AA	CC	AA	TT	AA	CC
Cdo-0	IP	GG	AA	TT	TT	AA	CC	AA	CC	TT	CC	GG	TT	TT	AA	U	TT	CC	CC	TT	CC	GG	CC	U	GG	GG	GG	TT	AA	CC	U	U	GG	CC	CC	TT	TT	TT	CC	GG	AA	AA	GG	AA	CC	GG	TT	AA	CC
Cem-0	IP	GG	CC	TT	TT	AA	CC	GG	GG	TT	CC	AA	TT	GG	AA	U	TT	CC	CC	GG	CC	TT	CC	CC	GG	U	GG	TT	GG	TT	CC	CC	AA	CC	CC	CC	TT	CC	CC	GG	GG	GG	GG	AA	CC	GG	AA	AA	TT
Cen-1	IP	AA	CC	TT	TT	AA	CC	AA	CC	TT	CC	GG	TT	TT	GG	CC	TT	CC	GG	TT	AA	GG	CC	U	GG	TT	GG	AA	AA	CC	CC	TT	AA	CC	CC	CC	TT	TT	TT	GG	GG	GG	GG	AA	CC	AA	TT	AA	CC
Cer-1	IP	GG	CC	TT	TT	AA	CC	AA	CC	TT	CC	GG	TT	TT	AA	CC	TT	CC	CC	TT	CC	GG	CC	TT	GG	GG	GG	TT	AA	CC	CC	CC	GG	CC	CC	TT	TT	TT	CC	GG	GG	AA	GG	GG	TT	GG	TT	GG	CC
Cha-0	IP	GG	AA	TT	TT	AA	CC	AA	GG	TT	CC	GG	TT	GG	AA	CC	TT	CC	CC	TT	CC	GG	CC	CC	AA	GG	GG	TT	AA	TT	TT	TT	GG	CC	CC	TT	TT	CC	CC	GG	GG	GG	AA	GG	CC	GG	TT	AA	CC
Cho-0	IP	GG	AA	TT	GG	GG	CC	GG	U	TT	CC	GG	TT	TT	GG	CC	TT	CC	CC	TT	CC	GG	CC	CC	AA	U	U	TT	AA	U	CC	TT	GG	CC	CC	TT	TT	CC	TT	GG	U	GG	AA	GG	CC	GG	TT	AA	TT
Cmo-3	IP	GG	CC	CC	TT	AA	CC	AA	GG	TT	CC	GG	TT	TT	GG	CC	TT	CC	CC	TT	U	GG	CC	TT	AA	GG	CC	TT	AA	CC	CC	CC	GG	CC	CC	TT	TT	TT	CC	GG	GG	GG	AA	GG	CC	GG	TT	AA	CC
Coa-0	IP	AA	CC	TT	TT	AA	CC	AA	CC	TT	CC	GG	TT	TT	GG	CC	TT	CC	CC	TT	CC	GG	CC	CC	GG	TT	GG	TT	AA	CC	CC	TT	GG	CC	CC	TT	CC	TT	CC	GG	GG	GG	GG	AA	CC	GG	TT	AA	CC
Coc-1	IP	AA	AA	CC	TT	AA	CC	GG	CC	TT	CC	GG	TT	TT	U	U	CC	TT	CC	TT	CC	TT	CC	CC	GG	GG	GG	AA	AA	U	TT	TT	GG	CC	CC	TT	TT	TT	CC	GG	AA	GG	GG	AA	CC	GG	TT	AA	CC
Cor-0	IP	GG	CC	CC	TT	AA	CC	GG	GG	TT	CC	AA	TT	GG	AA	GG	TT	CC	CC	TT	CC	TT	CC	CC	GG	GG	GG	AA	GG	U	CC	CC	AA	CC	CC	CC	TT	CC	CC	GG	GG	GG	GG	AA	CC	GG	AA	AA	CC
Cot-0	IP	GG	CC	TT	TT	AA	CC	AA	CC	TT	CC	GG	TT	TT	AA	CC	TT	CC	CC	GG	CC	GG	CC	CC	GG	GG	GG	TT	GG	TT	CC	TT	GG	CC	CC	CC	TT	CC	CC	GG	GG	GG	AA	GG	CC	GG	TT	GG	CC
Cov-4	IP	GG	AA	TT	TT	AA	CC	AA	CC	TT	CC	GG	TT	GG	AA	CC	TT	CC	CC	GG	CC	TT	CC	CC	AA	GG	GG	AA	AA	CC	CC	TT	GG	CC	CC	TT	TT	TT	TT	GG	GG	GG	GG	GG	TT	GG	AA	AA	CC
Cum-1	IP	AA	CC	TT	TT	AA	CC	AA	CC	TT	CC	GG	TT	TT	U	GG	TT	CC	CC	TT	AA	GG	CC	U	GG	TT	GG	AA	GG	U	CC	CC	GG	CC	CC	TT	TT	TT	TT	GG	GG	GG	AA	GG	CC	AA	TT	AA	CC
Cur-4	IP	GG	AA	U	TT	GG	CC	U	CC	TT	CC	GG	U	U	AA	CC	TT	CC	CC	TT	CC	TT	CC	CC	GG	GG	U	AA	U	CC	CC	CC	U	CC	CC	TT	TT	CC	CC	GG	GG	AA	AA	GG	U	AA	TT	GG	CC
Deh-1	IP	GG	AA	TT	TT	AA	CC	AA	CC	TT	CC	GG	TT	GG	GG	CC	TT	CC	CC	GG	CC	GG	CC	CC	GG	GG	GG	AA	AA	U	CC	CC	AA	CC	CC	CC	TT	TT	CC	GG	GG	GG	GG	GG	CC	GG	AA	AA	TT
Doñ-0	IP	GG	CC	TT	TT	AA	CC	GG	GG	TT	CC	AA	TT	GG	AA	U	TT	CC	CC	GG	U	TT	CC	CC	GG	GG	GG	TT	GG	CC	CC	TT	AA	CC	CC	CC	TT	TT	TT	GG	GG	GG	U	AA	CC	GG	AA	AA	CC
Ees-0	IP	GG	AA	TT	TT	AA	CC	AA	GG	TT	CC	GG	TT	TT	AA	CC	TT	CC	CC	TT	CC	GG	CC	CC	AA	GG	GG	TT	AA	TT	CC	CC	GG	CC	CC	TT	TT	TT	CC	GG	GG	GG	GG	AA	CC	GG	AA	AA	TT
Elb-0	IP	GG	AA	TT	TT	GG	CC	AA	GG	TT	CC	GG	TT	TT	U	CC	CC	TT	CC	TT	CC	TT	CC	CC	GG	GG	GG	AA	AA	CC	U	TT	GG	CC	CC	TT	TT	CC	TT	GG	GG	AA	GG	AA	TT	AA	AA	AA	CC
Ers-0	IP	AA	AA	TT	GG	AA	U	GG	U	TT	CC	GG	TT	GG	U	GG	TT	CC	CC	TT	CC	TT	CC	TT	GG	GG	U	TT	AA	TT	CC	CC	GG	CC	U	TT	TT	CC	CC	TT	GG	GG	U	GG	U	GG	AA	AA	CC
Ezc-2	IP	GG	CC	TT	TT	AA	CC	GG	CC	TT	CC	GG	TT	GG	AA	GG	TT	CC	GG	TT	CC	TT	CC	CC	GG	GG	CC	TT	GG	CC	CC	CC	GG	CC	CC	CC	TT	CC	CC	GG	GG	GG	AA	AA	TT	AA	TT	AA	CC
Fei-0	IP	GG	CC	TT	TT	GG	CC	AA	CC	TT	CC	GG	CC	GG	AA	CC	TT	CC	CC	TT	CC	GG	CC	TT	GG	GG	CC	TT	GG	CC	CC	TT	GG	CC	CC	TT	TT	TT	CC	GG	GG	GG	GG	GG	CC	AA	TT	AA	CC
Fel-2	IP	AA	CC	CC	GG	GG	CC	GG	GG	TT	CC	GG	TT	GG	AA	CC	TT	CC	CC	TT	CC	TT	CC	CC	AA	GG	U	AA	AA	CC	TT	CC	GG	CC	CC	TT	TT	TT	CC	GG	GG	GG	GG	AA	TT	AA	TT	AA	CC
Fue-2	IP	AA	CC	TT	TT	AA	CC	AA	CC	TT	CC	GG	TT	TT	GG	GG	TT	CC	CC	TT	CC	GG	CC	CC	GG	GG	GG	TT	AA	TT	CC	CC	GG	CC	CC	CC	TT	TT	TT	GG	GG	GG	GG	AA	CC	AA	TT	AA	CC
Fun-0	IP	GG	CC	TT	TT	AA	CC	GG	GG	TT	CC	AA	TT	GG	AA	U	TT	CC	CC	GG	CC	TT	CC	CC	GG	GG	GG	AA	GG	CC	CC	CC	AA	CC	CC	CC	TT	TT	CC	GG	GG	AA	AA	AA	CC	GG	AA	AA	CC
Glo-1	IP	GG	AA	TT	TT	AA	CC	AA	GG	TT	CC	GG	TT	GG	GG	U	CC	TT	CC	TT	CC	GG	CC	CC	GG	GG	U	AA	GG	U	CC	TT	GG	CC	CC	TT	TT	TT	CC	GG	GG	U	GG	AA	CC	GG	TT	AA	TT
Gra-0	IP	GG	CC	TT	TT	AA	CC	GG	GG	TT	CC	AA	TT	GG	AA	U	TT	CC	CC	GG	U	TT	CC	CC	GG	GG	GG	AA	AA	TT	CC	CC	GG	CC	CC	CC	TT	TT	TT	GG	GG	AA	U	AA	CC	GG	AA	AA	TT
Gua-1	IP	AA	CC	TT	TT	AA	CC	AA	CC	TT	CC	GG	TT	TT	GG	GG	TT	CC	CC	TT	U	GG	CC	TT	GG	GG	CC	TT	GG	CC	CC	TT	GG	CC	U	TT	TT	CC	CC	GG	GG	GG	U	AA	TT	GG	TT	AA	CC
Gud-3	IP	GG	AA	TT	GG	AA	CC	AA	CC	TT	CC	GG	TT	TT	AA	U	TT	CC	CC	TT	U	TT	CC	TT	GG	U	U	TT	GG	CC	CC	CC	GG	CC	CC	TT	TT	TT	TT	GG	GG	GG	U	AA	CC	GG	TT	U	CC
Gue-0	IP	AA	CC	TT	TT	AA	CC	AA	CC	TT	CC	GG	TT	TT	AA	GG	TT	CC	CC	TT	AA	GG	CC	TT	GG	GG	GG	TT	AA	CC	U	TT	GG	CC	CC	CC	TT	CC	CC	TT	GG	GG	GG	AA	CC	GG	TT	AA	CC
Hec-0	IP	AA	CC	CC	TT	GG	CC	AA	GG	TT	CC	GG	TT	TT	AA	GG	CC	TT	CC	GG	CC	TT	CC	TT	GG	GG	GG	AA	AA	CC	CC	CC	GG	CC	CC	TT	TT	CC	CC	GG	AA	GG	GG	GG	CC	GG	U	AA	CC
Her-12	IP	GG	CC	TT	TT	AA	CC	GG	GG	TT	CC	AA	TT	GG	AA	GG	TT	CC	CC	GG	CC	TT	CC	CC	GG	GG	GG	TT	GG	TT	CC	CC	AA	CC	CC	CC	TT	CC	CC	GG	GG	GG	U	AA	CC	GG	AA	AA	TT
Hom-4	IP	GG	AA	TT	TT	AA	CC	AA	CC	TT	CC	GG	TT	GG	AA	U	TT	CC	CC	TT	CC	TT	CC	TT	GG	GG	U	TT	GG	CC	CC	CC	GG	CC	CC	CC	TT	TT	CC	GG	AA	AA	AA	GG	CC	GG	AA	AA	CC
Hor-0	IP	GG	CC	CC	GG	GG	CC	AA	CC	TT	CC	GG	TT	TT	AA	U	TT	CC	CC	TT	CC	TT	CC	TT	GG	GG	U	AA	AA	TT	CC	TT	GG	CC	CC	CC	TT	TT	CC	GG	GG	GG	U	GG	CC	AA	AA	AA	CC
Hoy-0	IP	GG	CC	TT	GG	AA	CC	AA	CC	TT	CC	AA	TT	TT	U	GG	TT	CC	CC	TT	CC	TT	CC	CC	GG	GG	CC	TT	GG	CC	TT	TT	AA	CC	CC	TT	TT	TT	CC	GG	GG	AA	AA	AA	TT	AA	TT	AA	CC
Hue-3	IP	GG	AA	TT	TT	GG	CC	AA	GG	TT	CC	AA	TT	TT	AA	GG	CC	TT	CC	TT	CC	TT	U	CC	GG	GG	GG	TT	GG	TT	U	TT	GG	CC	CC	TT	TT	TT	CC	TT	GG	U	AA	AA	CC	AA	AA	AA	CC
Hum-2	IP	GG	CC	TT	TT	AA	CC	GG	U	TT	CC	AA	TT	TT	AA	U	TT	CC	CC	GG	CC	TT	CC	CC	GG	GG	GG	TT	GG	U	CC	TT	AA	CC	CC	CC	TT	CC	CC	GG	GG	GG	GG	GG	TT	GG	AA	AA	TT
Ini-0	IP	GG	AA	TT	TT	AA	CC	AA	GG	TT	CC	GG	TT	TT	AA	CC	TT	CC	CC	TT	CC	GG	CC	CC	AA	GG	U	TT	AA	CC	CC	TT	GG	CC	CC	TT	TT	TT	TT	U	GG	AA	GG	AA	CC	GG	TT	AA	TT
Iso-4	IP	AA	CC	CC	GG	AA	CC	GG	GG	TT	CC	AA	TT	TT	AA	GG	CC	TT	CC	TT	CC	GG	CC	TT	GG	GG	GG	AA	GG	CC	TT	CC	GG	CC	CC	CC	TT	TT	CC	GG	GG	AA	GG	GG	CC	AA	AA	AA	CC
Jim-1	IP	GG	CC	TT	GG	AA	CC	AA	CC	TT	CC	GG	TT	TT	AA	CC	TT	CC	CC	TT	CC	GG	CC	TT	GG	GG	U	TT	GG	TT	TT	CC	GG	CC	CC	TT	TT	CC	CC	GG	GG	AA	GG	AA	TT	GG	TT	GG	CC
Lab-7	IP	GG	AA	TT	TT	AA	CC	AA	GG	TT	CC	GG	TT	TT	AA	CC	TT	CC	CC	TT	U	GG	CC	TT	AA	GG	CC	TT	GG	TT	CC	CC	GG	CC	CC	TT	U	CC	TT	GG	GG	GG	GG	AA	CC	GG	TT	AA	CC
Lam-0	IP	GG	AA	TT	GG	AA	CC	GG	GG	TT	CC	GG	TT	GG	AA	CC	CC	TT	CC	GG	CC	GG	CC	CC	AA	GG	U	TT	AA	U	CC	CC	GG	CC	CC	TT	TT	CC	TT	GG	GG	GG	AA	AA	TT	GG	AA	AA	TT
Las-0	IP	GG	CC	TT	TT	AA	CC	GG	GG	TT	CC	AA	TT	GG	AA	U	TT	CC	CC	GG	CC	U	CC	CC	GG	GG	GG	AA	GG	TT	CC	TT	AA	CC	CC	CC	TT	CC	CC	GG	GG	GG	U	AA	CC	GG	AA	AA	TT
Ldd-0	IP	GG	AA	TT	TT	GG	CC	AA	GG	TT	CC	GG	TT	TT	AA	GG	TT	CC	CC	TT	CC	TT	CC	CC	GG	TT	CC	TT	GG	CC	CC	TT	GG	CC	CC	TT	TT	TT	CC	GG	GG	GG	AA	GG	TT	GG	TT	GG	CC
Leg-0	IP	GG	AA	TT	TT	AA	CC	U	GG	TT	CC	GG	TT	TT	AA	CC	CC	U	CC	TT	CC	GG	CC	CC	AA	GG	GG	TT	AA	CC	CC	TT	GG	CC	CC	TT	TT	TT	TT	GG	AA	AA	GG	AA	CC	GG	AA	AA	CC
Leo-2	IP	GG	AA	TT	GG	GG	CC	AA	GG	TT	CC	GG	TT	TT	AA	GG	TT	CC	CC	GG	CC	GG	CC	TT	AA	GG	CC	TT	AA	CC	CC	CC	GG	CC	CC	CC	TT	CC	CC	TT	GG	GG	GG	GG	TT	AA	AA	AA	CC
Lro-0	IP	GG	AA	TT	TT	AA	CC	AA	GG	TT	CC	GG	TT	TT	AA	CC	TT	CC	CC	TT	CC	TT	CC	TT	AA	GG	GG	AA	AA	U	CC	CC	GG	CC	CC	CC	TT	TT	CC	GG	AA	AA	GG	AA	CC	GG	TT	AA	TT
Lso-0	IP	GG	CC	TT	TT	AA	CC	GG	GG	TT	CC	AA	TT	GG	U	GG	TT	CC	CC	GG	U	TT	CC	CC	GG	GG	GG	TT	GG	TT	CC	CC	GG	CC	CC	CC	TT	CC	TT	GG	GG	GG	AA	GG	CC	GG	AA	AA	TT
Lum-0	IP	GG	AA	TT	GG	AA	CC	GG	GG	TT	CC	GG	TT	GG	AA	CC	TT	CC	GG	TT	CC	GG	CC	CC	GG	GG	GG	AA	AA	TT	TT	TT	GG	CC	CC	CC	TT	TT	CC	GG	GG	GG	AA	AA	CC	GG	TT	AA	CC
Mad-0	IP	AA	AA	TT	U	GG	CC	AA	CC	TT	CC	GG	TT	GG	AA	U	TT	CC	CC	TT	CC	U	CC	U	AA	TT	U	AA	AA	CC	CC	TT	GG	CC	CC	TT	TT	U	CC	TT	AA	AA	GG	U	TT	GG	AA	AA	CC
Mar-1	IP	GG	CC	TT	TT	AA	CC	GG	GG	TT	CC	AA	TT	GG	U	U	TT	CC	CC	GG	U	TT	CC	CC	GG	GG	GG	TT	GG	TT	CC	CC	U	CC	CC	CC	TT	TT	TT	GG	GG	GG	U	AA	CC	GG	AA	AA	TT
Mdd-0	IP	AA	AA	CC	GG	GG	CC	AA	GG	TT	CC	GG	TT	TT	U	GG	TT	CC	CC	TT	CC	TT	CC	CC	AA	GG	GG	AA	AA	CC	TT	TT	GG	CC	CC	TT	TT	CC	CC	GG	GG	AA	GG	GG	TT	GG	AA	AA	CC
Med-0	IP	GG	CC	TT	TT	AA	CC	GG	CC	TT	CC	AA	TT	GG	AA	GG	TT	CC	CC	GG	U	TT	CC	TT	GG	GG	GG	AA	AA	U	CC	CC	AA	CC	CC	CC	TT	TT	TT	GG	GG	GG	AA	GG	CC	AA	AA	AA	TT
Men-2	IP	GG	AA	CC	TT	AA	CC	AA	GG	TT	CC	GG	TT	TT	GG	CC	TT	CC	GG	GG	CC	GG	CC	CC	GG	GG	U	TT	AA	CC	CC	TT	GG	CC	CC	TT	TT	TT	CC	GG	GG	GG	U	AA	CC	GG	AA	AA	TT
Mep-1	IP	GG	AA	TT	U	GG	CC	AA	CC	TT	CC	GG	TT	TT	AA	U	TT	CC	CC	GG	CC	U	CC	U	AA	GG	U	AA	GG	TT	TT	TT	GG	CC	CC	TT	TT	U	CC	GG	GG	GG	GG	U	CC	GG	AA	AA	CC
Mer-6	IP	GG	AA	TT	TT	AA	CC	AA	CC	TT	CC	GG	TT	TT	AA	GG	TT	CC	CC	TT	AA	GG	CC	CC	AA	GG	GG	TT	AA	CC	CC	TT	GG	CC	CC	TT	TT	TT	TT	GG	GG	GG	AA	AA	CC	AA	TT	AA	CC
Moa-0	IP	AA	AA	CC	GG	AA	CC	GG	GG	TT	CC	GG	TT	TT	AA	GG	TT	CC	CC	TT	CC	TT	CC	TT	GG	GG	U	AA	AA	U	CC	CC	AA	CC	CC	CC	CC	CC	CC	GG	GG	GG	AA	GG	TT	GG	AA	AA	CC
Moc-11	IP	GG	AA	TT	TT	AA	CC	AA	U	TT	CC	GG	TT	TT	U	CC	TT	CC	CC	TT	CC	TT	CC	CC	AA	U	GG	AA	AA	TT	CC	TT	U	CC	CC	CC	TT	TT	CC	GG	GG	AA	GG	AA	CC	AA	TT	GG	CC
Mof-1	IP	AA	CC	U	GG	AA	CC	GG	GG	TT	CC	GG	TT	GG	U	U	TT	CC	CC	TT	CC	TT	TT	CC	GG	GG	U	TT	AA	U	CC	CC	GG	CC	CC	TT	TT	TT	CC	GG	AA	GG	AA	AA	CC	AA	AA	AA	CC
Mol-0	IP	GG	CC	TT	TT	AA	CC	AA	CC	TT	CC	GG	TT	GG	AA	CC	CC	TT	CC	TT	CC	GG	CC	CC	GG	GG	GG	TT	AA	CC	CC	CC	AA	CC	CC	CC	TT	CC	CC	GG	GG	GG	AA	AA	TT	AA	AA	AA	CC
Mon-5	IP	GG	AA	TT	TT	AA	CC	AA	CC	TT	CC	GG	TT	TT	AA	CC	TT	CC	GG	TT	CC	TT	CC	CC	GG	GG	CC	TT	AA	CC	CC	TT	GG	CC	CC	TT	CC	TT	CC	GG	GG	GG	U	AA	TT	GG	TT	AA	CC
Mos-1	IP	GG	AA	TT	TT	AA	CC	AA	CC	TT	CC	GG	TT	U	AA	CC	TT	CC	CC	GG	AA	TT	CC	CC	GG	GG	GG	TT	AA	CC	CC	TT	U	CC	CC	TT	TT	CC	TT	GG	AA	GG	U	AA	CC	GG	U	AA	CC
Mot-0	IP	AA	CC	TT	TT	AA	CC	AA	U	TT	CC	GG	TT	U	AA	GG	TT	CC	CC	TT	CC	GG	CC	CC	GG	TT	U	TT	AA	CC	U	CC	GG	CC	CC	CC	TT	CC	CC	GG	U	GG	U	AA	CC	AA	U	AA	CC
Mun-0	IP	GG	AA	TT	TT	AA	CC	AA	CC	TT	CC	GG	TT	GG	AA	CC	TT	CC	CC	TT	CC	TT	CC	TT	AA	GG	U	AA	GG	U	CC	TT	GG	CC	CC	TT	TT	TT	CC	GG	GG	AA	GG	AA	CC	GG	TT	AA	CC
Mur-0	IP	AA	AA	U	GG	AA	CC	GG	CC	TT	CC	GG	TT	TT	U	GG	CC	TT	GG	TT	CC	GG	CC	CC	GG	GG	U	TT	AA	CC	CC	CC	AA	CC	AA	TT	TT	TT	CC	GG	U	GG	GG	AA	U	AA	AA	AA	CC
Naa-0	IP	GG	CC	CC	TT	GG	CC	AA	GG	TT	CC	GG	TT	TT	U	CC	TT	CC	GG	TT	U	GG	CC	CC	GG	GG	GG	TT	AA	CC	CC	CC	GG	CC	CC	TT	TT	TT	CC	GG	GG	AA	U	AA	CC	GG	AA	AA	CC
Nac-0	IP	GG	CC	TT	TT	AA	CC	GG	GG	U	CC	AA	TT	GG	AA	U	TT	CC	CC	TT	CC	TT	CC	CC	GG	GG	GG	AA	GG	U	CC	CC	AA	CC	CC	CC	TT	TT	TT	U	GG	AA	AA	AA	CC	GG	AA	AA	CC
Nai-0	IP	GG	CC	TT	GG	AA	CC	AA	CC	TT	CC	GG	TT	TT	AA	CC	TT	CC	CC	TT	CC	TT	CC	CC	AA	TT	U	TT	AA	CC	CC	CC	GG	CC	U	TT	TT	CC	CC	GG	GG	GG	GG	GG	TT	GG	TT	GG	CC
Nav-0	IP	GG	CC	TT	TT	AA	CC	GG	GG	TT	CC	AA	TT	GG	AA	GG	TT	CC	CC	GG	U	TT	CC	CC	GG	GG	GG	TT	GG	CC	CC	TT	AA	CC	CC	CC	TT	CC	CC	GG	GG	GG	U	AA	CC	GG	AA	AA	TT
Nog-17	IP	GG	CC	TT	GG	AA	CC	GG	GG	TT	CC	GG	TT	TT	AA	GG	TT	CC	CC	TT	CC	TT	CC	CC	AA	GG	GG	AA	AA	CC	CC	CC	GG	CC	CC	CC	CC	TT	CC	TT	GG	AA	AA	AA	TT	AA	AA	AA	CC
Oja-0	IP	GG	AA	TT	TT	GG	CC	GG	CC	TT	CC	GG	TT	TT	U	CC	TT	CC	GG	TT	CC	TT	CC	TT	AA	GG	GG	AA	GG	TT	TT	CC	GG	CC	CC	CC	TT	TT	CC	GG	GG	GG	AA	AA	TT	AA	AA	AA	CC
Orb-10	IP	GG	AA	TT	GG	GG	CC	AA	CC	TT	CC	GG	TT	TT	AA	GG	TT	CC	CC	GG	CC	TT	CC	TT	GG	GG	U	TT	AA	TT	CC	TT	GG	CC	CC	TT	TT	CC	CC	TT	GG	AA	GG	GG	CC	AA	TT	GG	CC
Oso-0	IP	GG	AA	TT	TT	AA	CC	AA	CC	TT	CC	GG	TT	TT	AA	CC	TT	CC	CC	GG	CC	GG	CC	CC	AA	U	U	TT	GG	TT	CC	TT	AA	CC	CC	U	TT	U	TT	GG	GG	AA	GG	AA	CC	AA	TT	GG	CC
Ovi-1	IP	AA	CC	CC	TT	GG	CC	GG	GG	TT	CC	GG	CC	GG	AA	CC	TT	CC	CC	TT	CC	TT	CC	TT	GG	GG	GG	AA	GG	TT	TT	CC	GG	CC	CC	TT	TT	CC	CC	GG	GG	GG	AA	GG	CC	AA	AA	AA	CC
Pal-0	IP	AA	U	CC	U	AA	CC	GG	GG	TT	CC	GG	TT	TT	AA	U	TT	CC	CC	TT	CC	TT	CC	TT	GG	GG	U	AA	AA	CC	CC	CC	GG	CC	CC	TT	TT	TT	CC	GG	AA	GG	GG	GG	CC	AA	AA	AA	CC
Pan-0	IP	AA	AA	CC	GG	AA	CC	GG	GG	TT	CC	GG	TT	TT	AA	U	TT	CC	CC	TT	CC	TT	TT	CC	GG	GG	GG	AA	GG	CC	CC	CC	GG	CC	CC	TT	TT	CC	CC	TT	AA	AA	AA	AA	CC	AA	AA	AA	CC
Pdc-0	IP	GG	CC	TT	TT	AA	CC	AA	CC	TT	CC	GG	TT	TT	AA	CC	TT	CC	CC	TT	CC	TT	CC	TT	GG	GG	U	AA	GG	U	CC	CC	GG	CC	CC	TT	TT	CC	CC	GG	GG	GG	GG	AA	CC	AA	TT	GG	CC
Pds-1	IP	GG	AA	U	TT	GG	CC	AA	CC	TT	CC	GG	TT	GG	AA	CC	CC	TT	CC	TT	CC	GG	CC	CC	GG	GG	U	TT	U	CC	CC	TT	GG	CC	CC	TT	TT	TT	CC	TT	GG	AA	AA	GG	U	AA	AA	AA	CC
Ped-0	IP	GG	CC	TT	TT	AA	CC	GG	GG	TT	CC	AA	TT	GG	AA	GG	TT	CC	CC	GG	CC	TT	CC	CC	GG	GG	GG	AA	GG	TT	CC	TT	AA	CC	CC	CC	TT	TT	TT	GG	GG	GG	GG	AA	CC	GG	AA	AA	CC
Piq-0	IP	GG	CC	TT	TT	AA	CC	GG	GG	TT	CC	GG	TT	GG	U	CC	TT	CC	GG	GG	CC	GG	CC	CC	AA	GG	GG	TT	AA	CC	CC	TT	GG	CC	CC	CC	TT	TT	CC	GG	AA	GG	AA	GG	CC	GG	AA	AA	CC
Piz-0	IP	GG	U	TT	TT	GG	U	AA	CC	TT	CC	GG	TT	TT	U	GG	TT	CC	CC	GG	U	GG	CC	TT	GG	U	U	AA	AA	CC	CC	TT	GG	CC	CC	TT	U	CC	U	GG	AA	AA	GG	AA	CC	GG	TT	AA	CC
Pob-0	IP	AA	CC	TT	TT	GG	CC	AA	GG	TT	CC	U	TT	TT	AA	GG	TT	CC	CC	TT	CC	TT	CC	TT	GG	GG	GG	AA	AA	CC	CC	CC	GG	CC	CC	CC	TT	TT	TT	GG	GG	GG	AA	AA	CC	GG	AA	AA	CC
Pol-1	IP	GG	CC	TT	TT	AA	CC	GG	GG	TT	CC	AA	TT	GG	AA	GG	TT	CC	CC	GG	U	TT	CC	CC	GG	GG	GG	TT	GG	U	CC	TT	GG	CC	CC	CC	TT	TT	TT	GG	GG	GG	U	AA	CC	GG	AA	AA	TT
Pos-1	IP	GG	CC	TT	GG	AA	CC	AA	CC	TT	CC	GG	TT	TT	U	CC	TT	CC	GG	TT	CC	GG	CC	TT	GG	GG	GG	AA	AA	CC	CC	CC	GG	CC	CC	CC	TT	CC	CC	GG	GG	GG	GG	AA	TT	GG	AA	AA	CC
Pra-6	IP	U	AA	TT	TT	AA	CC	AA	U	TT	CC	GG	TT	U	AA	GG	TT	CC	CC	TT	CC	U	CC	TT	AA	GG	CC	TT	AA	CC	CC	U	GG	CC	AA	TT	TT	CC	TT	GG	U	GG	GG	GG	CC	GG	U	AA	CC
Prd-0	IP	GG	AA	TT	TT	AA	CC	AA	CC	TT	CC	GG	TT	GG	AA	U	CC	TT	CC	TT	CC	GG	CC	TT	GG	U	GG	AA	AA	CC	CC	TT	AA	CC	CC	TT	TT	U	CC	GG	GG	GG	GG	AA	CC	AA	TT	U	CC
Pro-0	IP	AA	CC	CC	GG	GG	CC	GG	GG	TT	CC	GG	CC	GG	AA	CC	TT	TT	CC	TT	CC	TT	CC	CC	AA	GG	GG	AA	GG	TT	TT	TT	GG	CC	CC	TT	TT	CC	CC	TT	GG	AA	GG	AA	TT	AA	AA	AA	TT
Pub-0	IP	GG	CC	TT	TT	AA	CC	GG	GG	TT	CC	AA	TT	GG	AA	GG	TT	CC	CC	GG	CC	TT	CC	TT	GG	GG	GG	AA	GG	TT	CC	CC	GG	CC	CC	CC	TT	U	TT	GG	GG	GG	GG	GG	CC	GG	AA	AA	CC
Pue-0	IP	GG	CC	TT	TT	AA	CC	AA	CC	TT	CC	GG	TT	TT	AA	GG	TT	CC	GG	GG	CC	GG	CC	TT	GG	GG	CC	TT	AA	CC	CC	TT	GG	CC	CC	CC	TT	TT	CC	GG	AA	AA	AA	GG	CC	GG	AA	AA	CC
Qui-0	IP	GG	CC	TT	GG	GG	CC	AA	CC	TT	CC	AA	TT	GG	AA	CC	TT	CC	CC	TT	CC	GG	CC	CC	GG	GG	U	TT	GG	TT	CC	TT	AA	CC	CC	CC	TT	TT	CC	GG	GG	GG	AA	GG	CC	AA	TT	AA	CC
Rab-7	IP	GG	AA	TT	TT	GG	CC	AA	GG	TT	CC	GG	TT	GG	AA	CC	TT	CC	CC	TT	U	TT	CC	TT	GG	GG	U	TT	U	CC	TT	TT	GG	CC	CC	CC	TT	TT	CC	GG	GG	GG	U	GG	CC	GG	TT	AA	CC
Rds-0	IP	AA	AA	TT	GG	GG	U	AA	CC	TT	CC	GG	TT	TT	GG	U	TT	CC	CC	TT	CC	TT	TT	CC	GG	U	U	AA	AA	CC	CC	CC	GG	CC	CC	CC	TT	TT	CC	GG	AA	GG	U	AA	CC	GG	AA	AA	CC
Reg-0	IP	AA	CC	TT	TT	GG	CC	AA	CC	TT	CC	GG	TT	TT	GG	GG	TT	CC	CC	GG	CC	TT	CC	CC	GG	GG	GG	AA	GG	TT	CC	CC	AA	CC	CC	CC	TT	TT	TT	GG	GG	GG	GG	AA	CC	AA	TT	AA	CC
Rei-0	IP	U	CC	TT	TT	AA	CC	AA	CC	TT	CC	GG	U	U	U	GG	TT	CC	CC	TT	U	GG	CC	TT	GG	U	U	TT	AA	CC	CC	TT	GG	CC	CC	CC	TT	TT	CC	GG	GG	GG	GG	AA	CC	GG	TT	AA	CC
Rel-0	IP	GG	AA	TT	TT	AA	CC	AA	GG	TT	CC	U	TT	TT	AA	CC	TT	CC	U	U	CC	TT	CC	U	GG	GG	GG	TT	U	CC	CC	U	GG	CC	AA	TT	TT	TT	CC	GG	GG	GG	GG	AA	CC	GG	U	AA	TT
Ren-6	IP	AA	CC	TT	TT	AA	CC	AA	CC	TT	CC	GG	TT	TT	U	CC	CC	TT	CC	TT	CC	GG	CC	CC	AA	TT	U	TT	GG	TT	CC	TT	GG	CC	CC	TT	TT	TT	TT	GG	GG	AA	AA	AA	CC	GG	TT	AA	CC
Rev-0	IP	GG	CC	TT	TT	AA	CC	AA	CC	TT	CC	GG	TT	U	AA	GG	CC	U	CC	TT	CC	GG	CC	TT	GG	GG	GG	AA	AA	CC	CC	CC	GG	CC	CC	TT	TT	TT	CC	GG	GG	GG	GG	GG	CC	GG	TT	AA	CC
Ria-0	IP	AA	CC	CC	GG	AA	CC	GG	GG	TT	CC	AA	TT	GG	GG	U	TT	CC	CC	TT	CC	TT	CC	TT	GG	GG	U	AA	AA	CC	CC	TT	GG	CC	CC	CC	TT	CC	CC	GG	GG	AA	GG	GG	CC	GG	AA	AA	CC
Rib-1	IP	GG	AA	TT	TT	GG	CC	AA	CC	TT	CC	GG	TT	TT	AA	CC	TT	CC	CC	TT	CC	TT	CC	CC	AA	GG	CC	TT	GG	TT	CC	CC	GG	CC	CC	CC	TT	TT	TT	GG	AA	GG	GG	GG	CC	GG	AA	GG	CC
Rio-2	IP	AA	AA	TT	GG	GG	CC	AA	GG	TT	CC	GG	TT	TT	U	GG	TT	TT	CC	TT	CC	GG	CC	TT	AA	GG	CC	TT	GG	TT	CC	TT	GG	CC	CC	TT	TT	TT	CC	GG	GG	U	GG	AA	CC	AA	AA	AA	CC
Sac-0	IP	GG	AA	TT	TT	AA	CC	AA	CC	TT	CC	GG	TT	GG	AA	CC	TT	CC	CC	TT	CC	GG	CC	TT	GG	GG	U	TT	AA	TT	CC	CC	GG	CC	CC	TT	TT	TT	TT	GG	GG	GG	AA	GG	CC	AA	AA	AA	CC
Sam-0	IP	GG	AA	TT	TT	GG	CC	AA	CC	TT	CC	GG	TT	GG	AA	CC	TT	CC	CC	TT	CC	GG	CC	CC	AA	GG	GG	AA	GG	TT	TT	TT	GG	CC	CC	TT	TT	TT	CC	GG	GG	GG	AA	GG	TT	GG	TT	AA	CC
San-10	IP	GG	AA	TT	TT	GG	CC	AA	CC	TT	CC	GG	TT	GG	AA	GG	TT	CC	CC	GG	CC	GG	CC	CC	GG	GG	U	TT	GG	CC	CC	TT	AA	CC	CC	CC	TT	TT	CC	GG	GG	GG	GG	AA	TT	AA	AA	AA	CC
Scm-0	IP	GG	AA	TT	TT	AA	CC	AA	CC	TT	CC	GG	TT	U	AA	CC	U	U	U	GG	CC	U	CC	TT	GG	GG	U	TT	AA	CC	CC	TT	GG	CC	CC	TT	TT	TT	CC	GG	GG	GG	GG	AA	CC	AA	TT	AA	CC
Sdv-3	IP	GG	CC	TT	TT	AA	CC	AA	GG	TT	CC	GG	TT	TT	AA	CC	TT	CC	CC	GG	CC	TT	CC	CC	GG	GG	CC	TT	AA	TT	CC	CC	GG	CC	CC	TT	TT	TT	CC	GG	GG	GG	GG	AA	CC	AA	TT	GG	CC
Ses-0	IP	AA	AA	TT	TT	AA	CC	AA	U	TT	CC	AA	TT	GG	AA	GG	TT	CC	CC	GG	CC	GG	CC	CC	GG	U	CC	TT	GG	CC	CC	TT	GG	CC	CC	CC	TT	TT	CC	GG	U	AA	AA	AA	CC	GG	AA	AA	CC
Smt-1	IP	GG	AA	TT	TT	AA	CC	AA	CC	TT	CC	GG	TT	GG	U	CC	TT	CC	CC	TT	CC	GG	CC	CC	AA	GG	CC	TT	GG	TT	U	CC	GG	CC	CC	CC	TT	TT	CC	GG	GG	GG	U	GG	TT	AA	TT	GG	CC
Sne-0	IP	GG	CC	TT	TT	AA	CC	GG	CC	TT	CC	AA	TT	TT	U	GG	CC	TT	CC	TT	U	TT	CC	CC	GG	GG	GG	AA	GG	CC	U	CC	GG	CC	CC	CC	TT	CC	CC	GG	GG	GG	AA	AA	CC	AA	AA	AA	TT
Spm-0	IP	AA	AA	TT	TT	AA	CC	AA	CC	TT	CC	GG	TT	TT	AA	GG	TT	TT	CC	TT	CC	TT	CC	CC	GG	GG	GG	AA	AA	U	CC	CC	GG	CC	AA	TT	TT	TT	CC	GG	GG	AA	GG	AA	TT	GG	AA	AA	CC
Stp-0	IP	GG	AA	TT	GG	GG	CC	AA	CC	TT	CC	GG	TT	TT	GG	CC	TT	CC	CC	GG	U	TT	CC	CC	AA	GG	CC	TT	AA	CC	U	TT	GG	CC	CC	CC	TT	TT	CC	GG	GG	GG	GG	AA	TT	GG	TT	AA	CC
Svi-0	IP	AA	CC	CC	TT	GG	CC	GG	GG	TT	CC	GG	TT	TT	U	CC	TT	CC	CC	TT	CC	TT	CC	TT	GG	GG	GG	TT	AA	CC	U	TT	GG	CC	CC	TT	TT	TT	CC	GG	GG	AA	GG	GG	CC	GG	AA	AA	CC
Tam-0	IP	GG	AA	TT	TT	AA	CC	GG	GG	TT	CC	GG	TT	TT	AA	CC	TT	CC	CC	GG	CC	GG	CC	CC	AA	GG	GG	AA	GG	CC	CC	CC	GG	CC	CC	TT	TT	CC	CC	GG	AA	AA	GG	AA	TT	GG	AA	AA	CC
Tar-0	IP	GG	AA	TT	GG	GG	CC	AA	GG	TT	CC	GG	TT	GG	U	GG	TT	CC	CC	TT	CC	TT	CC	TT	GG	U	GG	AA	AA	TT	CC	CC	GG	CC	CC	CC	TT	TT	CC	GG	GG	GG	GG	AA	TT	GG	AA	AA	CC
Tdc-0	IP	AA	AA	TT	TT	AA	CC	AA	CC	TT	CC	GG	TT	TT	GG	CC	CC	TT	CC	GG	CC	GG	CC	TT	GG	GG	GG	AA	AA	TT	CC	TT	GG	CC	AA	TT	TT	CC	CC	GG	GG	AA	GG	AA	CC	AA	TT	AA	CC
Tec-1	IP	GG	CC	U	GG	GG	CC	AA	CC	TT	CC	GG	TT	TT	GG	U	TT	CC	CC	GG	CC	TT	CC	CC	AA	GG	U	TT	GG	CC	CC	TT	GG	CC	CC	CC	TT	TT	CC	GG	GG	GG	AA	AA	U	GG	AA	AA	CC
Toe-0	IP	GG	CC	TT	TT	AA	CC	GG	GG	TT	CC	AA	TT	GG	AA	U	TT	CC	CC	GG	U	GG	CC	TT	GG	GG	GG	TT	GG	TT	CC	CC	AA	CC	CC	CC	TT	TT	CC	GG	GG	GG	U	AA	CC	GG	AA	AA	TT
Tol-7	IP	AA	CC	CC	GG	AA	CC	GG	CC	TT	CC	GG	TT	TT	AA	GG	TT	CC	CC	TT	CC	TT	CC	TT	GG	GG	GG	AA	AA	CC	CC	CC	AA	CC	CC	CC	U	TT	CC	GG	AA	AA	GG	AA	CC	AA	TT	AA	CC
Tor-1	IP	GG	AA	TT	TT	AA	U	AA	CC	TT	CC	GG	TT	TT	AA	U	TT	CC	CC	TT	CC	GG	CC	CC	AA	TT	CC	TT	AA	CC	CC	TT	GG	CC	CC	TT	TT	TT	CC	GG	AA	GG	GG	GG	CC	AA	TT	AA	CC
Tre-0	IP	GG	CC	TT	TT	AA	CC	AA	CC	TT	CC	GG	TT	GG	AA	CC	TT	CC	CC	TT	AA	TT	CC	CC	AA	TT	CC	TT	AA	CC	TT	CC	GG	TT	CC	TT	TT	CC	CC	GG	AA	GG	GG	GG	TT	AA	AA	AA	CC
Trs-0	IP	AA	CC	CC	TT	GG	CC	GG	GG	TT	CC	GG	TT	GG	U	CC	TT	TT	CC	TT	CC	TT	CC	TT	AA	GG	GG	TT	AA	CC	CC	CC	AA	CC	CC	CC	TT	TT	CC	GG	GG	GG	AA	AA	CC	GG	AA	AA	CC
Urd-1	IP	AA	CC	CC	TT	AA	CC	GG	CC	TT	CC	GG	TT	TT	U	U	TT	CC	CC	TT	CC	TT	CC	CC	AA	GG	CC	TT	AA	CC	CC	TT	GG	CC	CC	CC	TT	TT	CC	GG	GG	GG	GG	AA	TT	GG	AA	AA	CC
Vad-0	IP	AA	AA	TT	TT	AA	CC	AA	CC	TT	CC	GG	TT	TT	AA	CC	TT	CC	CC	TT	CC	GG	CC	TT	AA	GG	GG	AA	AA	U	CC	TT	GG	CC	CC	TT	TT	TT	CC	GG	GG	GG	GG	AA	CC	AA	AA	AA	CC
Vae-2	IP	GG	AA	CC	TT	AA	CC	AA	CC	TT	CC	GG	TT	TT	AA	CC	TT	CC	CC	TT	CC	TT	CC	CC	GG	GG	CC	TT	GG	TT	CC	CC	GG	CC	CC	TT	TT	TT	CC	GG	GG	AA	AA	GG	TT	AA	TT	AA	CC
Vag-0	IP	AA	CC	TT	GG	GG	CC	AA	CC	TT	CC	GG	TT	TT	AA	U	TT	TT	CC	TT	CC	GG	CC	TT	GG	GG	GG	AA	AA	CC	TT	TT	AA	CC	CC	CC	TT	TT	CC	GG	GG	AA	GG	AA	CC	AA	AA	AA	CC
Val-0	IP	AA	AA	CC	TT	AA	CC	GG	CC	TT	CC	GG	TT	TT	AA	U	TT	CC	CC	GG	CC	GG	CC	CC	GG	GG	GG	TT	AA	TT	CC	TT	GG	CC	AA	TT	TT	TT	CC	GG	GG	GG	AA	AA	CC	AA	AA	AA	CC
Vav-0	IP	AA	CC	TT	TT	AA	CC	AA	CC	TT	CC	GG	TT	TT	AA	CC	TT	CC	CC	GG	CC	GG	CC	TT	GG	TT	GG	TT	AA	CC	U	TT	GG	CC	CC	TT	TT	TT	CC	GG	GG	AA	AA	GG	CC	AA	AA	AA	CC
Vaz-0	IP	AA	CC	TT	GG	AA	CC	GG	GG	TT	CC	AA	TT	TT	AA	U	CC	TT	CC	GG	CC	TT	CC	TT	AA	GG	GG	TT	AA	CC	CC	TT	GG	CC	CC	TT	TT	CC	CC	GG	GG	AA	GG	GG	TT	GG	AA	AA	CC
Vdm-0	IP	AA	CC	TT	GG	AA	CC	GG	GG	TT	CC	GG	TT	TT	U	GG	TT	CC	CC	TT	CC	TT	CC	CC	GG	GG	U	AA	AA	CC	CC	CC	GG	CC	CC	CC	TT	TT	CC	GG	GG	GG	GG	GG	TT	GG	TT	AA	CC
Vdt-0	IP	GG	CC	TT	TT	GG	CC	AA	CC	TT	CC	AA	TT	TT	AA	CC	TT	CC	CC	GG	CC	GG	CC	TT	AA	GG	GG	AA	AA	TT	TT	TT	GG	CC	CC	TT	TT	CC	CC	GG	GG	AA	AA	GG	CC	GG	TT	AA	CC
Ven-0	IP	GG	CC	TT	TT	AA	CC	GG	GG	TT	CC	AA	TT	GG	AA	U	TT	CC	CC	GG	CC	TT	CC	CC	GG	GG	GG	AA	GG	TT	CC	TT	AA	CC	CC	CC	TT	CC	TT	GG	GG	AA	AA	AA	CC	GG	AA	AA	CC
Ver-5	IP	GG	AA	TT	TT	AA	CC	AA	CC	TT	CC	GG	TT	TT	AA	CC	CC	TT	CC	TT	CC	GG	CC	CC	GG	GG	U	AA	AA	TT	CC	CC	GG	CC	CC	TT	TT	TT	CC	GG	GG	GG	GG	AA	CC	GG	TT	GG	CC
Via-0	IP	GG	CC	CC	TT	GG	CC	AA	CC	TT	CC	GG	TT	GG	GG	U	TT	CC	CC	GG	CC	TT	CC	CC	AA	GG	GG	AA	AA	CC	U	TT	GG	CC	CC	TT	TT	TT	CC	GG	GG	GG	GG	AA	CC	AA	AA	AA	CC
Vid-1	IP	GG	AA	TT	TT	AA	CC	AA	CC	TT	CC	GG	TT	TT	GG	GG	TT	CC	CC	TT	AA	GG	CC	TT	GG	TT	GG	TT	AA	CC	U	TT	GG	CC	CC	CC	TT	TT	TT	GG	GG	GG	GG	AA	CC	AA	TT	AA	CC
Vie-0	IP	GG	AA	U	GG	AA	CC	GG	GG	TT	CC	GG	TT	U	AA	U	TT	CC	CC	TT	CC	TT	TT	TT	GG	GG	GG	AA	AA	CC	CC	CC	GG	CC	U	TT	TT	TT	CC	TT	U	AA	AA	GG	U	AA	AA	AA	CC
Vif-0	IP	GG	AA	TT	TT	AA	CC	AA	CC	TT	CC	GG	TT	TT	U	GG	TT	CC	CC	GG	U	GG	CC	TT	GG	GG	GG	TT	GG	CC	U	CC	AA	CC	CC	TT	TT	CC	CC	GG	AA	AA	GG	AA	TT	GG	TT	AA	CC
Vig-1	IP	AA	CC	TT	GG	AA	CC	GG	CC	TT	CC	GG	TT	GG	AA	CC	TT	CC	CC	TT	CC	GG	CC	TT	AA	GG	CC	TT	GG	CC	CC	TT	GG	CC	CC	CC	TT	TT	CC	GG	GG	GG	GG	AA	CC	GG	AA	AA	CC
Vil-0	IP	AA	AA	CC	TT	GG	CC	AA	GG	TT	CC	GG	TT	TT	U	U	CC	TT	CC	TT	U	GG	CC	CC	AA	GG	GG	AA	AA	TT	U	TT	GG	CC	CC	TT	TT	TT	CC	GG	GG	GG	GG	AA	CC	AA	TT	AA	CC
Vim-0	IP	GG	CC	TT	TT	AA	CC	GG	U	TT	CC	AA	TT	GG	AA	U	TT	CC	CC	GG	CC	TT	CC	CC	GG	GG	GG	TT	GG	U	CC	TT	U	CC	CC	CC	TT	CC	CC	GG	U	AA	GG	AA	CC	GG	AA	AA	TT
Viñ-0	IP	GG	AA	TT	TT	AA	CC	AA	CC	TT	CC	GG	TT	GG	AA	GG	TT	CC	CC	TT	CC	TT	CC	TT	AA	TT	U	TT	GG	TT	CC	TT	GG	CC	CC	TT	TT	CC	TT	GG	GG	GG	AA	AA	CC	AA	TT	AA	CC
Vir-0	IP	GG	AA	TT	GG	GG	CC	AA	GG	TT	CC	GG	TT	TT	U	GG	TT	CC	CC	TT	CC	TT	CC	CC	GG	GG	CC	TT	AA	CC	TT	TT	GG	CC	CC	CC	CC	TT	CC	GG	GG	AA	GG	AA	TT	AA	AA	AA	CC
Vis-0	IP	GG	CC	TT	TT	AA	CC	GG	GG	TT	CC	AA	TT	GG	AA	U	TT	CC	CC	GG	U	TT	CC	TT	GG	GG	GG	AA	GG	U	CC	CC	U	CC	CC	CC	TT	CC	CC	GG	U	AA	AA	AA	CC	GG	AA	AA	TT
Voz-0	IP	GG	AA	TT	TT	AA	CC	AA	CC	TT	CC	GG	TT	GG	GG	GG	TT	CC	U	TT	CC	TT	CC	CC	AA	GG	U	TT	GG	CC	CC	CC	GG	CC	CC	CC	TT	TT	CC	GG	GG	GG	AA	AA	CC	GG	AA	AA	CC
Vpa-1	IP	GG	CC	TT	GG	GG	CC	AA	CC	TT	CC	GG	TT	TT	AA	CC	TT	CC	CC	GG	CC	TT	CC	TT	AA	GG	GG	AA	GG	CC	CC	TT	GG	CC	CC	TT	TT	TT	CC	GG	GG	GG	AA	AA	TT	GG	TT	AA	CC
Vpe-3	IP	GG	CC	TT	TT	GG	CC	AA	CC	TT	CC	GG	TT	GG	U	CC	TT	CC	CC	TT	CC	GG	CC	TT	GG	GG	GG	AA	GG	U	CC	TT	GG	CC	CC	TT	TT	TT	TT	GG	GG	AA	AA	AA	CC	GG	TT	AA	CC
Yan-1	IP	AA	AA	CC	TT	AA	CC	AA	CC	TT	CC	GG	TT	GG	GG	U	TT	CC	CC	TT	CC	TT	CC	TT	GG	GG	U	AA	AA	CC	CC	TT	GG	CC	CC	CC	TT	CC	TT	GG	GG	AA	AA	GG	TT	AA	TT	AA	CC
Zar-0	IP	GG	CC	TT	TT	AA	CC	GG	GG	TT	CC	AA	TT	GG	AA	U	TT	CC	CC	GG	CC	TT	CC	CC	GG	GG	GG	AA	GG	U	CC	TT	U	CC	CC	CC	TT	U	TT	GG	GG	GG	GG	AA	TT	GG	AA	AA	TT
9354	RW	GG	AA	TT	GG	GG	AA	AA	CC	TT	CC	GG	TT	TT	AA	CC	TT	CC	CC	TT	CC	TT	CC	TT	AA	GG	CC	TT	AA	CC	TT	TT	GG	TT	AA	TT	CC	TT	TT	GG	AA	AA	AA	GG	CC	GG	AA	GG	CC
9481	RW	AA	AA	TT	TT	AA	AA	GG	CC	TT	CC	GG	TT	GG	AA	CC	CC	TT	CC	TT	CC	GG	CC	CC	AA	GG	GG	AA	U	TT	CC	CC	GG	CC	CC	CC	TT	TT	CC	GG	GG	GG	GG	GG	TT	AA	AA	AA	CC
Ame-1	RW	AA	AA	TT	TT	GG	CC	GG	GG	TT	CC	AA	CC	TT	AA	GG	U	TT	CC	TT	CC	TT	CC	CC	AA	GG	CC	TT	GG	CC	CC	TT	GG	CC	CC	TT	TT	CC	CC	GG	GG	AA	AA	GG	CC	GG	AA	AA	CC
An-1	RW	AA	AA	TT	TT	AA	CC	GG	CC	TT	CC	AA	TT	TT	AA	CC	U	TT	CC	GG	CC	GG	CC	CC	GG	GG	CC	TT	AA	TT	CC	TT	AA	CC	CC	TT	TT	TT	CC	TT	GG	AA	GG	AA	CC	GG	TT	AA	CC
Ang-0	RW	AA	AA	TT	TT	GG	CC	GG	CC	TT	CC	GG	CC	GG	AA	CC	CC	TT	CC	TT	CC	GG	CC	U	GG	TT	GG	AA	GG	CC	CC	TT	GG	CC	CC	TT	TT	TT	U	GG	GG	GG	GG	GG	CC	GG	AA	AA	CC
Anh-1	RW	GG	AA	TT	GG	AA	CC	AA	GG	TT	CC	GG	TT	TT	GG	GG	TT	CC	CC	TT	CC	GG	CC	TT	AA	GG	CC	TT	AA	CC	CC	CC	GG	CC	AA	CC	CC	TT	U	GG	GG	GG	GG	GG	CC	GG	AA	AA	CC
Asc-0-1	RW	AA	CC	TT	TT	AA	U	AA	CC	TT	CC	GG	TT	GG	U	CC	TT	CC	GG	GG	CC	TT	CC	CC	AA	GG	GG	AA	GG	CC	CC	TT	GG	CC	CC	CC	TT	TT	CC	U	GG	GG	AA	AA	CC	GG	TT	AA	CC
Aur-3-3	RW	GG	AA	TT	TT	AA	CC	GG	CC	TT	CC	AA	TT	TT	AA	CC	TT	CC	CC	TT	AA	GG	CC	TT	AA	GG	CC	TT	AA	TT	CC	CC	GG	CC	CC	TT	TT	TT	CC	U	GG	GG	GG	AA	CC	GG	TT	AA	CC
Ayu-Dag-2	RW	AA	CC	TT	TT	AA	CC	AA	CC	TT	CC	GG	TT	GG	AA	GG	TT	CC	CC	GG	CC	GG	CC	CC	GG	GG	GG	TT	GG	CC	CC	CC	GG	CC	CC	CC	TT	TT	TT	GG	GG	AA	GG	AA	TT	GG	AA	AA	CC
Bak-2	RW	GG	AA	TT	TT	AA	CC	AA	CC	TT	CC	GG	TT	GG	AA	CC	CC	TT	CC	TT	U	GG	CC	TT	GG	GG	GG	TT	AA	U	CC	TT	GG	CC	CC	TT	TT	TT	CC	GG	GG	GG	GG	GG	CC	AA	TT	AA	CC
Bay-0	RW	GG	AA	TT	GG	GG	CC	GG	CC	TT	CC	GG	TT	TT	AA	CC	CC	TT	CC	GG	CC	TT	CC	CC	GG	GG	CC	TT	AA	CC	TT	TT	GG	CC	CC	CC	TT	TT	CC	GG	GG	GG	AA	GG	CC	AA	AA	AA	CC
Bg-1	RW	AA	AA	TT	TT	U	CC	AA	CC	TT	CC	GG	TT	GG	GG	CC	U	TT	GG	TT	CC	GG	CC	TT	GG	GG	CC	TT	AA	CC	CC	CC	AA	CC	CC	TT	TT	TT	CC	GG	GG	GG	AA	AA	CC	GG	AA	AA	CC
Bl-1	RW	GG	AA	TT	TT	GG	CC	AA	CC	TT	CC	GG	TT	TT	U	U	U	TT	CC	TT	CC	GG	CC	CC	GG	GG	CC	TT	AA	TT	CC	TT	AA	CC	CC	CC	TT	CC	CC	GG	GG	GG	GG	GG	CC	GG	TT	AA	CC
Bur-0	RW	AA	AA	TT	GG	U	CC	GG	GG	TT	CC	GG	TT	U	GG	GG	TT	CC	CC	TT	CC	GG	CC	U	U	GG	CC	TT	AA	TT	CC	CC	GG	CC	CC	CC	TT	TT	CC	GG	GG	GG	AA	GG	TT	GG	AA	AA	CC
Byn-t2	RW	GG	AA	TT	GG	AA	CC	GG	GG	TT	CC	AA	CC	GG	AA	CC	TT	CC	CC	TT	U	TT	CC	TT	GG	GG	GG	AA	AA	CC	CC	TT	GG	CC	CC	CC	TT	TT	TT	TT	GG	GG	GG	GG	CC	AA	AA	AA	CC
Caa-0	RW	GG	CC	TT	TT	GG	CC	AA	GG	TT	CC	GG	TT	TT	GG	CC	TT	CC	GG	GG	CC	GG	CC	U	AA	TT	GG	AA	AA	CC	TT	CC	GG	CC	CC	TT	TT	CC	U	GG	GG	GG	GG	AA	TT	AA	TT	AA	CC
Cac-0	RW	GG	CC	TT	TT	GG	CC	GG	CC	TT	CC	AA	TT	TT	AA	GG	TT	CC	CC	TT	CC	TT	CC	TT	GG	GG	GG	TT	GG	TT	CC	CC	GG	CC	CC	TT	TT	CC	U	TT	GG	GG	GG	GG	TT	GG	AA	AA	CC
Can-0	RW	GG	CC	TT	TT	GG	CC	AA	CC	TT	CC	GG	TT	TT	AA	GG	TT	CC	CC	GG	CC	TT	CC	CC	GG	GG	CC	TT	AA	TT	CC	TT	GG	CC	CC	TT	TT	TT	CC	GG	GG	AA	GG	AA	CC	GG	TT	AA	TT
Cas-1	RW	AA	AA	TT	TT	GG	CC	AA	CC	TT	CC	GG	TT	TT	AA	CC	TT	CC	CC	TT	CC	GG	CC	CC	AA	TT	GG	TT	AA	CC	CC	CC	GG	CC	CC	TT	TT	CC	TT	GG	GG	GG	GG	GG	TT	AA	AA	AA	CC
Cer-1	RW	GG	AA	TT	TT	AA	CC	AA	CC	TT	CC	GG	TT	GG	AA	CC	TT	CC	CC	TT	AA	GG	CC	CC	AA	GG	GG	TT	AA	CC	CC	TT	GG	CC	CC	CC	TT	CC	U	GG	GG	GG	GG	GG	TT	AA	TT	AA	CC
Chi-0	RW	GG	AA	TT	TT	AA	AA	GG	CC	TT	CC	AA	TT	GG	U	CC	CC	TT	CC	TT	AA	GG	CC	CC	AA	TT	CC	TT	AA	TT	CC	CC	GG	CC	CC	TT	TT	TT	CC	GG	AA	GG	AA	GG	CC	GG	TT	AA	CC
Cicb-1	RW	AA	AA	TT	TT	AA	CC	AA	CC	TT	CC	AA	CC	GG	AA	CC	CC	TT	CC	TT	CC	GG	CC	U	AA	GG	CC	TT	GG	CC	CC	CC	AA	CC	CC	CC	TT	CC	CC	GG	GG	GG	AA	AA	CC	AA	TT	AA	CC
Cin-0	RW	AA	AA	TT	TT	GG	CC	AA	CC	TT	CC	GG	TT	GG	AA	CC	TT	CC	CC	TT	CC	GG	CC	U	AA	GG	CC	TT	GG	CC	TT	TT	GG	CC	CC	TT	TT	TT	U	GG	GG	U	GG	AA	CC	AA	TT	AA	CC
Com-3	RW	AA	AA	TT	TT	AA	CC	GG	CC	TT	CC	GG	TT	TT	AA	CC	TT	TT	CC	GG	AA	GG	CC	TT	GG	GG	GG	TT	GG	TT	TT	TT	GG	CC	CC	TT	TT	CC	CC	GG	GG	AA	GG	GG	CC	GG	AA	AA	CC
Ct-1	RW	GG	AA	TT	TT	AA	CC	AA	GG	TT	CC	GG	TT	TT	AA	CC	TT	CC	CC	GG	CC	TT	CC	TT	AA	GG	CC	TT	GG	CC	CC	CC	GG	CC	CC	CC	TT	TT	CC	GG	GG	GG	GG	AA	TT	GG	TT	AA	CC
Cvi	RW	GG	CC	TT	TT	AA	CC	AA	CC	TT	CC	AA	TT	GG	AA	GG	TT	CC	U	TT	U	TT	CC	TT	GG	GG	CC	TT	GG	CC	CC	TT	GG	CC	CC	CC	CC	CC	TT	GG	GG	AA	GG	AA	TT	GG	AA	AA	CC
Del-1-2	RW	GG	CC	TT	GG	AA	CC	AA	CC	TT	CC	GG	TT	GG	GG	CC	TT	CC	CC	GG	CC	GG	CC	CC	AA	TT	GG	TT	AA	CC	U	TT	AA	CC	CC	TT	TT	TT	TT	GG	GG	GG	GG	GG	TT	AA	TT	AA	CC
Dog-4	RW	AA	CC	CC	GG	AA	CC	AA	CC	GG	CC	GG	TT	GG	AA	GG	TT	CC	CC	TT	CC	GG	CC	TT	AA	GG	GG	AA	GG	CC	CC	TT	AA	CC	CC	CC	TT	TT	CC	GG	GG	GG	AA	AA	CC	GG	TT	AA	TT
Dra-0	RW	GG	AA	TT	TT	GG	CC	GG	GG	TT	CC	GG	TT	TT	U	CC	TT	CC	CC	GG	CC	GG	CC	CC	AA	GG	CC	TT	AA	CC	CC	TT	GG	CC	CC	CC	TT	TT	CC	GG	GG	GG	GG	GG	TT	AA	TT	AA	CC
Dui-0-1	RW	AA	AA	U	GG	AA	CC	GG	GG	TT	CC	AA	TT	U	AA	CC	CC	TT	CC	TT	CC	TT	CC	CC	GG	GG	U	TT	AA	CC	CC	U	AA	CC	CC	CC	TT	TT	CC	U	AA	AA	AA	AA	CC	GG	AA	AA	CC
Dun-0-1	RW	GG	CC	TT	TT	AA	CC	AA	U	TT	CC	GG	TT	GG	GG	GG	TT	CC	CC	TT	CC	GG	CC	TT	GG	GG	U	TT	GG	CC	CC	CC	GG	CC	CC	TT	TT	CC	CC	TT	GG	AA	GG	AA	CC	AA	AA	AA	CC
Ede-1	RW	GG	AA	TT	TT	AA	CC	AA	GG	TT	CC	GG	TT	GG	AA	U	CC	TT	CC	GG	CC	TT	CC	CC	AA	GG	CC	TT	AA	CC	CC	TT	GG	CC	CC	TT	TT	CC	U	TT	GG	GG	GG	GG	CC	AA	AA	AA	CC
Edi-0	RW	AA	AA	TT	GG	GG	CC	GG	CC	TT	CC	GG	TT	TT	AA	CC	TT	CC	GG	TT	U	GG	CC	CC	AA	TT	CC	TT	AA	TT	CC	TT	GG	TT	CC	CC	TT	CC	U	TT	GG	GG	GG	AA	CC	AA	AA	AA	CC
Eil-0	RW	GG	AA	TT	GG	GG	CC	AA	CC	TT	CC	GG	TT	TT	AA	CC	TT	CC	CC	GG	CC	TT	CC	CC	AA	TT	CC	TT	AA	TT	CC	TT	GG	CC	CC	CC	TT	TT	U	GG	AA	GG	GG	GG	TT	GG	AA	AA	CC
En-2	RW	AA	AA	TT	GG	GG	CC	AA	CC	TT	CC	GG	TT	GG	GG	CC	CC	TT	CC	TT	CC	GG	CC	CC	GG	GG	CC	TT	AA	TT	CC	CC	GG	CC	CC	TT	TT	TT	CC	GG	AA	GG	GG	AA	CC	GG	AA	AA	CC
Esp-0	RW	AA	AA	TT	TT	AA	CC	AA	CC	TT	CC	AA	TT	GG	AA	GG	CC	TT	CC	GG	CC	TT	CC	CC	AA	TT	CC	TT	AA	CC	CC	CC	GG	CC	CC	TT	TT	CC	CC	GG	AA	GG	GG	AA	CC	GG	AA	AA	CC
Fm-3	RW	GG	AA	TT	GG	AA	CC	AA	CC	TT	CC	GG	CC	GG	GG	CC	CC	TT	GG	TT	CC	TT	CC	TT	AA	GG	GG	TT	GG	CC	CC	CC	AA	CC	CC	TT	TT	TT	TT	GG	GG	GG	AA	AA	CC	AA	TT	AA	CC
Fon-0	RW	AA	AA	TT	TT	AA	CC	AA	GG	TT	CC	GG	TT	U	AA	CC	CC	TT	CC	TT	CC	GG	CC	TT	GG	TT	GG	TT	AA	CC	CC	CC	GG	CC	CC	CC	TT	CC	CC	GG	GG	GG	GG	AA	CC	GG	TT	AA	CC
Fuk	RW	GG	CC	TT	TT	U	CC	GG	CC	TT	CC	AA	TT	GG	AA	GG	TT	CC	CC	TT	CC	GG	CC	CC	GG	GG	CC	TT	GG	TT	CC	TT	AA	CC	CC	CC	TT	TT	CC	GG	AA	AA	GG	GG	CC	GG	TT	AA	CC
Ga-0	RW	AA	AA	TT	GG	AA	CC	GG	CC	TT	CC	GG	TT	GG	AA	CC	CC	TT	CC	TT	CC	GG	CC	TT	AA	GG	CC	TT	AA	CC	CC	TT	GG	CC	CC	TT	TT	CC	CC	GG	GG	GG	GG	AA	TT	GG	AA	AA	CC
Gd-1	RW	GG	AA	TT	GG	GG	CC	AA	CC	TT	CC	GG	TT	GG	GG	CC	CC	TT	CC	GG	CC	TT	CC	CC	AA	GG	CC	TT	AA	TT	TT	TT	GG	CC	CC	CC	TT	CC	CC	GG	GG	AA	GG	GG	CC	GG	TT	AA	CC
Ge-0	RW	GG	AA	TT	GG	AA	CC	AA	CC	TT	CC	GG	CC	GG	AA	CC	TT	CC	CC	GG	CC	GG	CC	CC	AA	TT	GG	TT	GG	TT	CC	CC	GG	CC	CC	TT	TT	TT	CC	GG	GG	U	GG	GG	TT	GG	TT	AA	CC
Geg-14	RW	GG	AA	TT	GG	AA	AA	AA	CC	TT	CC	AA	TT	GG	AA	CC	CC	TT	CC	TT	AA	GG	CC	CC	AA	GG	CC	TT	GG	U	CC	TT	AA	CC	CC	CC	TT	TT	TT	GG	GG	AA	GG	AA	CC	AA	AA	AA	CC
Got-1	RW	AA	AA	TT	TT	AA	CC	GG	CC	TT	CC	AA	TT	GG	GG	GG	CC	TT	CC	GG	CC	TT	CC	CC	GG	GG	CC	TT	AA	TT	TT	TT	GG	CC	CC	CC	U	TT	U	TT	GG	GG	AA	GG	CC	GG	AA	AA	CC
Gr-1	RW	GG	AA	TT	TT	GG	CC	AA	CC	TT	CC	GG	TT	TT	AA	GG	TT	CC	CC	GG	AA	GG	CC	TT	AA	GG	CC	TT	AA	TT	U	TT	AA	CC	CC	CC	TT	TT	CC	GG	AA	GG	AA	AA	TT	GG	AA	AA	CC
Gu-0	RW	GG	AA	TT	GG	AA	CC	AA	CC	TT	CC	GG	TT	GG	AA	CC	CC	TT	CC	TT	CC	TT	CC	CC	AA	GG	CC	TT	AA	TT	CC	TT	GG	CC	CC	CC	TT	CC	TT	GG	GG	GG	GG	AA	TT	AA	AA	AA	CC
Hel-0	RW	AA	AA	TT	GG	AA	CC	GG	GG	TT	CC	AA	TT	GG	U	GG	CC	TT	CC	GG	CC	GG	CC	U	GG	TT	GG	AA	GG	U	U	CC	U	CC	CC	CC	TT	TT	TT	GG	GG	AA	GG	GG	CC	AA	AA	AA	CC
Hee-0-3	RW	AA	AA	TT	GG	AA	CC	GG	GG	U	CC	AA	CC	GG	GG	CC	CC	TT	CC	GG	CC	TT	CC	TT	GG	GG	CC	TT	AA	TT	TT	CC	GG	CC	CC	TT	TT	TT	CC	U	GG	GG	GG	GG	CC	GG	AA	AA	CC
Hey-0	RW	GG	AA	TT	GG	GG	CC	AA	CC	TT	CC	GG	CC	U	GG	CC	CC	TT	CC	TT	CC	TT	CC	CC	U	GG	CC	TT	AA	CC	CC	CC	AA	CC	CC	CC	TT	CC	CC	GG	GG	AA	GG	GG	CC	AA	AA	AA	CC
Istisu-1	RW	GG	CC	TT	TT	U	CC	AA	CC	TT	CC	GG	TT	TT	U	CC	U	CC	CC	TT	CC	GG	CC	CC	AA	GG	CC	TT	AA	CC	TT	CC	GG	CC	CC	TT	TT	CC	CC	TT	GG	GG	AA	AA	TT	GG	TT	AA	CC
Jag-10	RW	GG	AA	TT	TT	AA	CC	AA	CC	TT	CC	GG	TT	GG	AA	CC	TT	CC	CC	TT	CC	TT	CC	TT	GG	GG	CC	TT	AA	U	U	TT	GG	CC	CC	TT	TT	CC	TT	GG	AA	GG	AA	AA	CC	AA	TT	AA	CC
Je-0	RW	GG	AA	TT	TT	GG	CC	GG	CC	TT	CC	GG	TT	U	AA	CC	U	CC	CC	TT	U	TT	CC	CC	AA	TT	CC	TT	GG	TT	CC	CC	GG	CC	U	TT	TT	TT	CC	GG	GG	AA	GG	GG	CC	GG	AA	AA	CC
Jm-0	RW	GG	AA	TT	TT	AA	CC	AA	CC	TT	CC	GG	TT	GG	AA	U	CC	TT	CC	TT	CC	GG	CC	TT	U	GG	CC	TT	AA	CC	TT	TT	AA	CC	CC	CC	TT	TT	CC	GG	GG	GG	GG	GG	TT	GG	TT	AA	CC
Jos-0	RW	GG	AA	TT	TT	AA	CC	GG	GG	TT	CC	AA	TT	U	GG	CC	U	CC	GG	GG	AA	GG	CC	TT	AA	TT	CC	TT	AA	CC	CC	TT	GG	CC	CC	TT	TT	TT	U	GG	GG	GG	GG	GG	TT	AA	TT	AA	CC
Shokei	RW	AA	AA	TT	TT	AA	CC	AA	U	TT	CC	GG	TT	U	U	CC	TT	CC	CC	TT	CC	GG	CC	CC	AA	GG	U	AA	AA	CC	CC	TT	GG	CC	CC	TT	TT	TT	TT	GG	U	GG	AA	AA	CC	AA	TT	AA	CC
To	RW	GG	CC	TT	TT	AA	CC	GG	CC	TT	CC	AA	TT	TT	AA	GG	CC	TT	CC	GG	CC	TT	CC	CC	GG	GG	CC	TT	GG	CC	CC	TT	GG	CC	CC	CC	U	TT	CC	GG	AA	AA	GG	GG	CC	GG	AA	AA	TT
FK	RW	GG	CC	TT	TT	AA	CC	GG	CC	TT	CC	AA	TT	TT	AA	GG	TT	CC	CC	TT	CC	GG	CC	CC	GG	GG	U	TT	GG	TT	CC	TT	AA	CC	CC	CC	TT	TT	CC	GG	AA	AA	GG	GG	CC	GG	TT	AA	CC
YGU	RW	GG	CC	TT	TT	AA	CC	GG	CC	TT	CC	AA	TT	GG	AA	U	TT	CC	CC	TT	CC	GG	CC	CC	GG	GG	CC	TT	GG	TT	CC	TT	AA	CC	CC	CC	TT	TT	CC	GG	AA	AA	GG	GG	CC	GG	TT	AA	CC
ES	RW	AA	AA	TT	TT	AA	CC	GG	GG	TT	CC	AA	TT	GG	AA	U	CC	TT	CC	TT	CC	GG	CC	TT	AA	GG	U	TT	AA	CC	CC	CC	GG	CC	CC	CC	TT	CC	CC	GG	AA	GG	AA	GG	CC	GG	AA	AA	CC
TKS	RW	GG	CC	TT	TT	AA	CC	GG	CC	TT	CC	AA	TT	TT	AA	U	CC	TT	CC	GG	CC	TT	CC	CC	GG	GG	U	TT	GG	CC	CC	TT	GG	CC	CC	CC	U	TT	CC	GG	AA	AA	GG	GG	CC	GG	AA	AA	TT
NG	RW	AA	CC	U	TT	AA	CC	AA	U	TT	CC	GG	TT	U	U	GG	TT	CC	CC	GG	CC	GG	CC	CC	AA	GG	U	TT	AA	CC	TT	CC	GG	CC	CC	U	TT	CC	TT	TT	GG	GG	GG	GG	CC	AA	TT	AA	CC
Sap-0	RW	GG	AA	TT	GG	GG	CC	AA	CC	TT	CC	GG	TT	TT	U	U	TT	CC	CC	TT	CC	TT	CC	TT	GG	GG	U	TT	AA	CC	CC	CC	GG	CC	U	CC	TT	TT	CC	GG	AA	GG	AA	AA	CC	GG	TT	AA	CC
Sendai-3	RW	AA	AA	TT	TT	AA	U	GG	CC	TT	CC	GG	TT	TT	U	CC	TT	CC	CC	TT	CC	GG	CC	CC	AA	GG	U	AA	AA	CC	CC	TT	GG	CC	CC	TT	TT	TT	TT	GG	GG	GG	AA	AA	CC	AA	TT	AA	CC
Kam	RW	AA	AA	TT	TT	AA	CC	GG	GG	TT	CC	AA	CC	GG	AA	GG	CC	TT	CC	TT	CC	GG	CC	CC	AA	GG	GG	AA	AA	CC	CC	CC	AA	CC	CC	CC	TT	CC	U	GG	GG	AA	AA	GG	TT	AA	AA	AA	CC
Kas-2	RW	GG	AA	TT	TT	GG	CC	AA	CC	TT	CC	AA	TT	GG	AA	CC	TT	CC	CC	TT	CC	GG	CC	CC	GG	GG	CC	TT	AA	TT	CC	TT	AA	CC	CC	CC	TT	TT	TT	U	AA	AA	AA	AA	CC	GG	TT	AA	CC
Kastel-1	RW	GG	CC	TT	TT	GG	CC	AA	CC	TT	CC	AA	TT	GG	GG	GG	TT	CC	CC	TT	CC	GG	CC	CC	GG	GG	GG	TT	AA	CC	U	TT	GG	CC	CC	TT	TT	TT	CC	GG	GG	AA	GG	GG	TT	AA	TT	AA	TT
Kendall	RW	AA	AA	TT	TT	GG	CC	GG	CC	TT	CC	GG	TT	GG	AA	U	TT	CC	CC	TT	AA	GG	CC	CC	U	GG	CC	TT	AA	TT	CC	TT	AA	TT	CC	TT	TT	CC	CC	GG	AA	AA	AA	AA	CC	GG	TT	AA	CC
Kil-0	RW	AA	AA	TT	TT	AA	CC	GG	CC	TT	CC	GG	TT	TT	AA	CC	CC	TT	CC	TT	CC	TT	CC	CC	AA	GG	CC	TT	GG	TT	CC	TT	GG	CC	CC	TT	TT	TT	TT	GG	GG	GG	GG	GG	CC	GG	TT	AA	CC
Kl-5	RW	GG	CC	TT	TT	AA	CC	AA	CC	TT	CC	GG	TT	GG	GG	U	TT	CC	CC	TT	AA	TT	CC	CC	U	GG	CC	TT	AA	TT	CC	TT	GG	CC	CC	TT	TT	CC	CC	GG	GG	U	AA	GG	CC	AA	AA	AA	CC
Kno-1	RW	AA	CC	CC	TT	AA	CC	AA	CC	TT	CC	GG	TT	GG	AA	GG	U	TT	CC	TT	CC	GG	CC	CC	AA	TT	CC	TT	AA	CC	U	TT	GG	CC	CC	TT	TT	TT	U	GG	GG	GG	GG	GG	TT	GG	AA	AA	CC
Ko-2	RW	AA	AA	TT	TT	GG	CC	AA	GG	TT	CC	GG	TT	TT	AA	CC	CC	TT	CC	TT	CC	TT	CC	TT	GG	GG	CC	TT	AA	CC	CC	CC	GG	CC	CC	CC	TT	TT	CC	GG	GG	AA	GG	AA	CC	GG	TT	AA	CC
Koch-1	RW	GG	AA	TT	TT	AA	AA	AA	CC	TT	CC	AA	TT	GG	GG	CC	CC	TT	CC	TT	CC	TT	CC	CC	GG	GG	CC	TT	AA	CC	CC	TT	AA	CC	CC	CC	TT	CC	CC	TT	GG	GG	AA	AA	TT	AA	AA	AA	CC
Kon	RW	AA	AA	TT	TT	GG	CC	AA	CC	TT	CC	AA	TT	U	AA	CC	CC	TT	CC	TT	CC	GG	CC	CC	AA	GG	GG	TT	AA	CC	TT	TT	AA	CC	CC	CC	TT	TT	TT	U	AA	AA	AA	AA	CC	GG	TT	AA	CC
Kyo	RW	AA	CC	TT	TT	GG	CC	GG	CC	TT	CC	GG	TT	TT	U	CC	TT	CC	GG	TT	AA	GG	CC	TT	GG	GG	CC	TT	AA	TT	CC	TT	AA	CC	AA	TT	TT	CC	CC	GG	GG	GG	GG	GG	TT	AA	AA	AA	CC
Kz-2	RW	AA	AA	TT	TT	GG	CC	AA	CC	TT	CC	AA	TT	GG	AA	CC	CC	TT	CC	TT	CC	GG	CC	CC	AA	GG	CC	TT	AA	TT	CC	TT	AA	CC	CC	CC	TT	TT	TT	GG	AA	GG	GG	AA	TT	AA	TT	AA	CC
La-0	RW	AA	AA	TT	GG	GG	CC	GG	CC	TT	CC	GG	TT	U	U	CC	U	CC	CC	TT	CC	GG	CC	CC	AA	GG	GG	AA	AA	TT	CC	TT	GG	TT	CC	TT	TT	CC	CC	GG	GG	GG	GG	AA	TT	GG	TT	AA	CC
Lag1-2	RW	GG	CC	TT	TT	AA	CC	GG	GG	GG	CC	GG	TT	GG	AA	CC	U	CC	CC	TT	CC	GG	CC	TT	GG	TT	CC	TT	AA	U	CC	TT	GG	CC	CC	TT	TT	TT	TT	GG	GG	AA	AA	GG	TT	AA	AA	AA	TT
Lan-1	RW	GG	AA	TT	TT	AA	CC	AA	CC	TT	CC	GG	TT	U	GG	CC	U	CC	CC	TT	CC	TT	CC	TT	GG	GG	CC	TT	GG	CC	CC	CC	GG	CC	CC	TT	TT	CC	CC	GG	GG	U	GG	AA	CC	AA	TT	AA	CC
Lerik1-2	RW	GG	CC	TT	TT	AA	CC	AA	CC	TT	CC	GG	TT	TT	AA	CC	U	CC	CC	TT	AA	TT	CC	CC	GG	GG	CC	TT	AA	TT	CC	TT	GG	CC	CC	TT	TT	CC	CC	TT	GG	AA	AA	GG	TT	GG	TT	AA	CC
Lm-2	RW	AA	AA	TT	TT	AA	CC	AA	CC	TT	CC	GG	TT	GG	AA	CC	TT	CC	CC	TT	CC	GG	CC	U	AA	TT	CC	TT	AA	CC	CC	TT	GG	CC	CC	CC	TT	TT	TT	TT	GG	GG	GG	AA	TT	GG	TT	AA	CC
Lz-0	RW	GG	CC	TT	GG	AA	CC	AA	CC	TT	CC	GG	TT	GG	U	CC	TT	CC	CC	TT	CC	GG	CC	CC	AA	GG	CC	TT	AA	CC	CC	TT	GG	CC	CC	TT	TT	CC	U	TT	GG	GG	AA	AA	TT	GG	TT	AA	CC
Mah-6	RW	GG	AA	TT	TT	GG	CC	AA	CC	TT	CC	GG	TT	GG	AA	GG	TT	CC	CC	GG	CC	GG	CC	CC	GG	GG	GG	AA	AA	CC	TT	TT	GG	CC	CC	CC	TT	TT	CC	GG	GG	GG	GG	AA	CC	AA	AA	AA	CC
Moi-0	RW	GG	CC	TT	TT	GG	CC	AA	CC	TT	CC	AA	TT	GG	AA	CC	TT	TT	CC	TT	CC	GG	CC	U	AA	GG	GG	AA	AA	U	CC	TT	GG	CC	CC	TT	TT	U	U	GG	GG	GG	GG	AA	CC	GG	AA	AA	CC
Mrk-0	RW	GG	AA	TT	TT	AA	CC	AA	CC	TT	CC	GG	TT	TT	AA	U	TT	CC	CC	GG	CC	GG	CC	TT	U	GG	CC	TT	AA	TT	U	TT	GG	CC	CC	TT	TT	TT	CC	TT	GG	GG	GG	AA	CC	GG	AA	AA	CC
Ms-0	RW	GG	AA	TT	TT	AA	AA	AA	CC	TT	CC	GG	TT	U	U	CC	CC	TT	CC	TT	CC	GG	CC	CC	AA	TT	CC	TT	AA	CC	CC	TT	AA	CC	CC	TT	TT	TT	U	GG	GG	GG	GG	GG	CC	GG	TT	AA	CC
Mt-0	RW	AA	AA	TT	GG	GG	CC	AA	CC	TT	CC	GG	TT	GG	AA	CC	TT	CC	CC	TT	CC	TT	CC	CC	AA	GG	CC	TT	AA	CC	CC	TT	GG	CC	CC	TT	TT	CC	CC	GG	GG	GG	GG	GG	TT	AA	TT	AA	CC
Murmes	RW	GG	AA	TT	TT	GG	AA	GG	GG	TT	CC	GG	TT	U	U	CC	CC	TT	CC	TT	AA	GG	CC	CC	AA	GG	U	AA	AA	TT	CC	TT	AA	CC	CC	CC	TT	TT	CC	GG	AA	U	AA	AA	CC	AA	AA	AA	CC
M3385S	RW	AA	AA	TT	GG	U	CC	GG	GG	TT	CC	GG	CC	TT	AA	GG	TT	CC	CC	TT	CC	TT	CC	CC	AA	TT	GG	AA	GG	TT	CC	CC	GG	CC	CC	TT	TT	TT	TT	GG	AA	GG	GG	GG	CC	AA	TT	AA	CC
Nar-2	RW	GG	CC	TT	TT	AA	CC	AA	CC	TT	CC	GG	TT	TT	AA	GG	U	CC	CC	TT	AA	TT	CC	CC	GG	GG	CC	TT	AA	CC	TT	TT	GG	CC	CC	TT	TT	CC	CC	GG	AA	GG	AA	GG	TT	AA	AA	AA	CC
Nemrut-1	RW	GG	AA	TT	GG	AA	AA	AA	CC	TT	CC	AA	TT	GG	AA	GG	TT	CC	CC	TT	AA	GG	CC	CC	GG	GG	GG	AA	GG	CC	TT	TT	GG	CC	CC	TT	TT	CC	CC	GG	GG	AA	GG	GG	CC	AA	TT	AA	TT
Nfc-1	RW	AA	AA	TT	TT	AA	CC	GG	GG	TT	CC	AA	TT	TT	AA	CC	TT	CC	CC	GG	CC	TT	CC	U	AA	TT	CC	TT	GG	CC	CC	CC	AA	CC	CC	CC	TT	CC	CC	GG	GG	GG	GG	AA	CC	GG	TT	AA	CC
Oer-2	RW	AA	AA	TT	GG	AA	CC	GG	GG	TT	CC	GG	TT	TT	AA	GG	CC	TT	CC	TT	CC	TT	CC	TT	GG	GG	CC	TT	AA	CC	U	TT	AA	CC	CC	CC	TT	TT	CC	GG	GG	AA	GG	GG	TT	GG	AA	AA	CC
Orn-8	RW	AA	CC	TT	TT	AA	CC	GG	GG	TT	CC	AA	TT	TT	GG	CC	CC	TT	CC	TT	CC	TT	CC	CC	GG	GG	CC	TT	AA	CC	TT	CC	GG	CC	CC	TT	TT	TT	CC	GG	GG	GG	AA	GG	CC	GG	AA	AA	CC
Oy-0	RW	AA	AA	TT	GG	GG	CC	GG	CC	TT	CC	AA	CC	GG	U	GG	TT	CC	CC	TT	CC	GG	CC	CC	U	GG	CC	TT	AA	CC	TT	CC	GG	CC	CC	TT	TT	TT	CC	TT	GG	GG	GG	GG	CC	GG	TT	AA	CC
Pa-1	RW	GG	CC	TT	TT	AA	CC	AA	CC	TT	CC	GG	TT	GG	AA	GG	CC	TT	CC	TT	CC	GG	CC	U	AA	TT	GG	TT	AA	CC	TT	TT	GG	CC	CC	CC	TT	TT	TT	GG	GG	GG	AA	AA	CC	GG	TT	AA	CC
Pak-3	RW	GG	CC	TT	TT	GG	CC	GG	CC	TT	CC	AA	TT	U	AA	GG	TT	CC	CC	TT	CC	TT	CC	CC	GG	GG	CC	TT	AA	TT	CC	TT	AA	CC	CC	CC	TT	TT	TT	GG	AA	AA	AA	AA	CC	GG	TT	AA	CC
Pav-0	RW	GG	AA	TT	TT	AA	CC	AA	CC	TT	CC	GG	TT	TT	U	CC	TT	CC	CC	TT	CC	TT	CC	CC	GG	GG	U	TT	AA	TT	CC	TT	AA	CC	CC	TT	TT	CC	TT	GG	GG	GG	GG	GG	CC	GG	TT	AA	CC
Per-1	RW	GG	AA	TT	GG	AA	AA	GG	CC	TT	CC	GG	TT	GG	AA	CC	CC	TT	CC	TT	CC	GG	CC	CC	AA	TT	CC	TT	AA	TT	CC	TT	AA	CC	CC	CC	TT	CC	U	GG	AA	GG	AA	GG	CC	GG	AA	AA	CC
Phw-1	RW	GG	AA	TT	TT	GG	CC	AA	CC	TT	AA	GG	TT	TT	U	GG	TT	CC	CC	GG	CC	GG	CC	CC	GG	GG	GG	TT	AA	CC	U	TT	GG	CC	AA	CC	TT	CC	CC	GG	GG	GG	AA	GG	TT	AA	TT	AA	CC
Phw-16	RW	AA	AA	TT	TT	GG	CC	AA	GG	TT	CC	GG	TT	GG	GG	U	TT	CC	CC	TT	CC	GG	CC	U	AA	GG	CC	TT	AA	TT	CC	TT	GG	CC	CC	TT	TT	CC	CC	GG	GG	GG	GG	AA	CC	AA	TT	AA	CC
Phw-2	RW	GG	CC	TT	TT	AA	CC	AA	CC	TT	CC	GG	TT	U	AA	CC	TT	CC	CC	GG	AA	GG	CC	TT	AA	TT	CC	TT	AA	TT	U	TT	GG	CC	CC	TT	TT	CC	U	GG	AA	GG	GG	AA	TT	GG	AA	AA	CC
Phw-28	RW	AA	AA	TT	GG	AA	CC	AA	CC	TT	CC	GG	TT	U	AA	CC	TT	CC	CC	GG	CC	TT	CC	U	AA	GG	CC	TT	AA	CC	TT	TT	AA	CC	CC	TT	TT	TT	CC	TT	GG	GG	GG	AA	CC	GG	TT	AA	CC
Phw-29	RW	AA	AA	TT	TT	AA	CC	AA	CC	TT	CC	GG	CC	U	AA	CC	TT	CC	CC	GG	U	TT	CC	CC	GG	TT	GG	AA	AA	U	CC	TT	GG	CC	CC	TT	TT	CC	U	TT	GG	GG	GG	GG	CC	GG	TT	AA	CC
Phw 31	RW	GG	AA	TT	TT	AA	CC	AA	CC	TT	CC	GG	TT	TT	AA	CC	CC	TT	CC	GG	CC	GG	CC	CC	AA	GG	CC	TT	GG	CC	CC	CC	GG	CC	CC	TT	TT	CC	U	TT	GG	GG	GG	GG	CC	GG	AA	AA	CC
Phw-32	RW	AA	AA	TT	GG	AA	CC	AA	GG	TT	CC	AA	TT	U	U	CC	U	TT	GG	GG	CC	TT	CC	CC	GG	GG	GG	AA	AA	TT	TT	TT	AA	CC	CC	CC	TT	TT	TT	U	AA	AA	GG	AA	CC	AA	TT	AA	CC
Phw-35	RW	AA	AA	TT	TT	AA	CC	AA	GG	TT	CC	GG	TT	U	AA	GG	CC	TT	CC	TT	CC	GG	CC	U	U	GG	CC	TT	AA	TT	CC	TT	AA	CC	CC	TT	TT	TT	CC	TT	GG	AA	GG	AA	TT	AA	AA	AA	CC
Pi-0	RW	GG	AA	TT	TT	AA	CC	AA	CC	TT	CC	GG	TT	TT	AA	CC	TT	CC	CC	GG	CC	TT	CC	TT	AA	GG	CC	TT	AA	TT	TT	TT	GG	CC	CC	CC	TT	TT	CC	GG	GG	GG	GG	AA	TT	AA	TT	AA	CC
Pirin-10	RW	AA	CC	TT	TT	GG	CC	AA	CC	TT	CC	GG	TT	GG	AA	CC	U	TT	CC	TT	CC	GG	CC	CC	AA	TT	CC	TT	AA	CC	CC	TT	AA	CC	CC	TT	TT	CC	TT	GG	GG	GG	GG	GG	TT	AA	TT	AA	CC
Por-1	RW	AA	AA	TT	TT	U	CC	AA	CC	TT	AA	AA	TT	GG	AA	GG	TT	CC	CC	TT	U	GG	CC	TT	AA	GG	GG	TT	GG	CC	CC	TT	AA	CC	CC	CC	TT	CC	TT	GG	AA	AA	AA	AA	CC	AA	TT	AA	CC
Puz-2	RW	GG	AA	TT	TT	AA	CC	AA	CC	TT	CC	GG	TT	GG	AA	CC	TT	CC	CC	GG	CC	TT	CC	TT	AA	TT	GG	AA	AA	TT	CC	CC	GG	TT	CC	CC	TT	TT	TT	GG	AA	GG	GG	GG	CC	GG	AA	AA	CC
Ra-0	RW	AA	AA	TT	TT	AA	CC	AA	CC	TT	CC	GG	TT	U	U	CC	U	TT	CC	TT	CC	TT	CC	CC	U	GG	GG	TT	GG	CC	TT	TT	GG	CC	CC	TT	TT	CC	CC	GG	GG	GG	GG	AA	TT	AA	TT	AA	CC
Ren-1	RW	GG	CC	TT	TT	GG	CC	GG	CC	TT	CC	GG	TT	TT	AA	CC	TT	TT	CC	TT	CC	GG	CC	CC	AA	GG	CC	TT	GG	CC	TT	TT	GG	CC	CC	TT	TT	TT	TT	GG	GG	AA	GG	AA	CC	AA	AA	AA	CC
Ri-0	RW	GG	AA	TT	TT	GG	CC	GG	CC	TT	CC	GG	TT	TT	AA	CC	CC	TT	CC	GG	CC	GG	CC	CC	AA	GG	GG	AA	GG	CC	CC	TT	GG	CC	CC	CC	TT	TT	CC	GG	GG	U	GG	GG	CC	GG	TT	AA	CC
Rou-0	RW	GG	CC	TT	TT	U	CC	AA	CC	TT	CC	GG	TT	GG	AA	CC	CC	TT	CC	TT	CC	GG	CC	U	U	TT	CC	TT	AA	CC	CC	TT	GG	CC	CC	TT	TT	TT	CC	TT	GG	AA	GG	AA	CC	AA	TT	AA	CC
Rp-1	RW	GG	AA	TT	GG	AA	CC	AA	CC	TT	CC	GG	TT	GG	AA	GG	TT	CC	CC	GG	CC	TT	CC	CC	AA	GG	GG	AA	AA	TT	CC	TT	AA	CC	CC	TT	TT	TT	CC	GG	GG	AA	GG	GG	CC	AA	AA	AA	CC
Sau-0	RW	AA	AA	TT	GG	GG	CC	GG	GG	TT	CC	AA	CC	TT	GG	CC	CC	TT	CC	TT	CC	TT	CC	TT	U	GG	GG	AA	AA	CC	U	TT	GG	CC	CC	CC	TT	CC	CC	U	GG	AA	GG	GG	TT	GG	AA	AA	CC
Sav-0	RW	GG	AA	TT	TT	GG	CC	AA	CC	TT	CC	GG	TT	GG	U	CC	TT	CC	CC	TT	CC	GG	CC	TT	AA	GG	CC	TT	AA	CC	CC	CC	AA	CC	CC	TT	TT	TT	TT	GG	GG	GG	GG	GG	TT	GG	TT	AA	CC
Sei-0	RW	AA	AA	TT	TT	AA	CC	GG	CC	TT	CC	GG	TT	GG	AA	GG	CC	TT	CC	TT	AA	TT	CC	CC	GG	TT	GG	AA	GG	TT	U	CC	GG	CC	CC	CC	TT	CC	CC	GG	GG	GG	GG	GG	CC	GG	AA	AA	CC
Shak	RW	GG	AA	TT	TT	GG	CC	AA	CC	TT	CC	AA	TT	GG	AA	GG	TT	CC	CC	TT	CC	GG	CC	CC	AA	GG	GG	AA	AA	TT	CC	TT	AA	CC	CC	CC	TT	CC	TT	GG	AA	AA	AA	GG	CC	GG	TT	AA	CC
Sofia-1	RW	AA	AA	TT	TT	GG	CC	AA	CC	TT	CC	GG	TT	TT	U	CC	CC	TT	CC	TT	CC	TT	CC	TT	GG	GG	CC	TT	AA	CC	U	TT	GG	CC	CC	TT	TT	U	TT	GG	AA	GG	GG	AA	CC	AA	U	AA	CC
Sog-0-3	RW	GG	AA	TT	GG	AA	CC	GG	GG	U	CC	AA	CC	TT	AA	CC	TT	CC	CC	TT	CC	TT	CC	TT	GG	GG	CC	TT	AA	CC	TT	CC	GG	CC	CC	TT	U	CC	TT	U	GG	AA	GG	AA	CC	AA	TT	AA	CC
Stu-1-2	RW	AA	CC	TT	TT	AA	CC	AA	CC	TT	CC	GG	TT	GG	AA	GG	TT	CC	CC	GG	CC	TT	CC	CC	AA	GG	CC	TT	AA	CC	TT	TT	GG	CC	CC	CC	TT	TT	CC	GG	GG	GG	GG	GG	CC	AA	TT	AA	CC
Stw-0	RW	GG	AA	TT	GG	GG	AA	GG	CC	TT	CC	AA	TT	U	AA	CC	CC	TT	CC	TT	AA	GG	CC	TT	AA	GG	CC	TT	GG	CC	CC	CC	GG	CC	CC	CC	TT	TT	U	GG	GG	GG	GG	AA	TT	GG	TT	AA	CC
Te-0	RW	GG	AA	TT	TT	GG	CC	AA	GG	TT	CC	GG	TT	TT	AA	CC	CC	TT	CC	TT	CC	TT	CC	TT	U	GG	CC	TT	AA	TT	CC	TT	GG	CC	AA	CC	CC	CC	U	GG	GG	GG	GG	AA	TT	GG	TT	AA	CC
Truk-1	RW	GG	AA	TT	TT	AA	AA	AA	CC	TT	CC	GG	TT	GG	GG	CC	CC	TT	CC	TT	CC	GG	CC	CC	AA	TT	CC	TT	AA	TT	CC	TT	AA	CC	CC	TT	TT	TT	CC	GG	AA	AA	AA	AA	TT	GG	TT	AA	CC
Tsu-1	RW	AA	AA	TT	GG	AA	CC	AA	CC	TT	CC	GG	TT	GG	U	CC	TT	CC	CC	GG	CC	GG	CC	CC	AA	TT	CC	TT	AA	CC	U	CC	GG	CC	CC	CC	TT	TT	U	GG	GG	GG	GG	GG	TT	AA	TT	U	CC
Vee-0	RW	AA	AA	TT	GG	AA	CC	GG	GG	TT	CC	GG	CC	GG	AA	GG	CC	TT	CC	GG	CC	TT	CC	CC	AA	GG	GG	AA	AA	CC	CC	CC	AA	CC	CC	CC	TT	TT	U	U	GG	GG	GG	AA	CC	GG	TT	AA	CC
Wei-1	RW	AA	AA	TT	TT	AA	CC	AA	CC	TT	CC	GG	TT	GG	U	CC	TT	CC	CC	GG	CC	TT	CC	TT	U	GG	CC	TT	AA	CC	CC	CC	GG	TT	CC	TT	TT	TT	U	GG	GG	GG	GG	GG	TT	AA	TT	AA	CC
Ws	RW	AA	AA	TT	GG	GG	CC	GG	CC	TT	CC	GG	TT	TT	U	CC	TT	CC	CC	TT	CC	GG	CC	CC	AA	GG	GG	AA	AA	CC	TT	TT	GG	TT	AA	TT	CC	TT	TT	GG	AA	AA	AA	GG	CC	GG	AA	GG	CC
Wt-1	RW	AA	CC	TT	TT	AA	CC	AA	GG	TT	CC	GG	TT	GG	GG	CC	U	TT	CC	TT	CC	TT	CC	TT	AA	GG	CC	TT	GG	CC	CC	TT	GG	CC	CC	CC	TT	TT	CC	TT	GG	GG	GG	GG	CC	AA	AA	AA	CC
Xan-1	RW	GG	AA	TT	TT	AA	CC	AA	CC	TT	CC	GG	TT	TT	AA	GG	U	CC	CC	TT	CC	GG	CC	CC	AA	GG	GG	TT	AA	CC	TT	TT	GG	CC	CC	TT	TT	CC	CC	GG	GG	GG	GG	AA	TT	GG	TT	AA	CC
Yeg-1	RW	AA	AA	TT	TT	AA	CC	AA	CC	TT	CC	AA	TT	GG	U	CC	CC	TT	CC	TT	AA	GG	CC	CC	GG	TT	CC	TT	AA	TT	CC	TT	AA	CC	CC	CC	TT	TT	TT	TT	GG	GG	GG	AA	CC	AA	TT	AA	CC
Yo-1	RW	GG	CC	TT	GG	AA	CC	AA	CC	TT	CC	GG	CC	GG	AA	CC	TT	CC	CC	TT	CC	TT	CC	TT	AA	GG	GG	TT	AA	TT	CC	TT	AA	CC	CC	TT	TT	TT	TT	GG	GG	GG	AA	AA	CC	AA	TT	AA	CC
Yor-0	RW	GG	CC	TT	TT	AA	CC	AA	CC	TT	CC	GG	TT	GG	GG	GG	TT	CC	CC	TT	CC	GG	CC	TT	AA	GG	CC	TT	AA	TT	CC	TT	GG	CC	CC	TT	TT	CC	CC	GG	GG	GG	GG	AA	TT	GG	TT	AA	CC
Zab-1	RW	GG	AA	TT	TT	AA	CC	AA	CC	TT	CC	GG	TT	TT	AA	GG	CC	TT	CC	GG	CC	TT	CC	CC	AA	GG	CC	TT	AA	CC	CC	CC	GG	CC	CC	CC	TT	CC	TT	GG	GG	GG	GG	AA	CC	AA	TT	AA	CC
Zloc-1	RW	GG	AA	TT	TT	AA	CC	AA	CC	TT	CC	GG	TT	GG	AA	GG	CC	TT	CC	TT	CC	GG	CC	CC	AA	GG	GG	TT	GG	TT	CC	TT	GG	CC	CC	TT	CC	CC	TT	GG	GG	GG	GG	GG	TT	GG	TT	AA	CC
[truncated: 201 more columns]
